# Supplementary material for: HilE is required for synergistic activation of SPI-1 gene expression in Salmonella enterica serovar Typhimurium
Source: BMC Microbiol. 2021 Feb 16;21:49. doi: 10.1186/s12866-021-02110-8 (PMC7887791; doi:10.1186/s12866-021-02110-8)
Supplement: Supplementary file 2 — Additional file 2. [file 12866_2021_2110_MOESM2_ESM.xlsx]

## Sheet: heatdata scaled
Gene ID	Name	WT.TB	WT.TB.1%YE	WT.TB.10 mM acetate	WT.TB.YE.10 mM acetate	∆hilE.TB	∆hilE.TB.1%YE	∆hilE.TB.10 mM acetate	∆hilE.TB.10 mM acetate.1%YE
1246512	thrL	0.256711	1.80902	-1.10734	-0.596461	0.392351	0.475774	0.246974	-0.742219
1246513	thrA	-0.402254	0.949283	-0.833588	-0.839498	-0.598221	1.6287	0.52989	-0.457126
1246514	thrB	-0.925936	-0.129254	-0.123624	-0.370844	-1.12154	1.07003	0.457131	1.80945
1246515	thrC	-0.611224	-0.853987	-0.239033	-0.115216	-0.680378	0.951993	0.760471	1.66988
1246516	yaaA	0.167234	1.54958	-0.957944	-0.639569	0.234668	0.846477	-0.652253	-0.444962
1246517	yaaJ	1.24436	0.624705	-0.908315	-1.07627	1.03774	0.480367	-0.369579	0.429474
1246518	talB	-1.47712	-0.327017	-0.0409201	1.25584	-1.16049	0.0215519	-0.940772	1.20396
1246519	mog	-0.956117	-0.949968	-0.140985	1.92737	-0.739861	0.957548	-0.620021	-0.430068
1246520	yaaH	1.23317	-0.363181	0.139762	-1.14905	1.20166	0.389049	0.34492	-2.0997
1246521	STY0010	0.201684	1.51204	-0.703933	0.0213884	-0.0506603	0.0797146	0.0539298	-1.21923
1246522	yaaI	0.199545	2.12842	-1.20018	0.0200031	0.444261	0.0515227	-0.8888	-0.961589
1246523	dnaK	1.23692	-0.386503	-0.32128	-0.119122	1.17734	0.0974984	0.117226	-1.65057
1246524	dnaJ	1.16401	-0.968707	0.270916	-0.0561196	0.770491	-0.483681	0.811688	-1.68633
1246525	STY0014	1.01265	0.9991	-0.197431	-1.58147	1.38358	-0.146104	0.299309	-1.53818
1246526	STY0015	0.953224	1.36697	-0.512741	-1.01768	-0.219095	0.453268	0.243612	-1.5912
1246527	STY0016	0.762646	1.46004	-1.23004	-1.33009	1.19131	0.19386	-0.484561	-0.953518
1246528	STY0017	0.253192	1.83903	-0.61943	-0.912757	0.915382	-0.069734	-0.59622	-0.794176
1246529	STY0018	0.405982	1.63047	-0.667492	0.332571	0.279872	0.889199	-0.802879	-1.93171
1246532	STY0021	0.983989	0.893464	-0.807499	-0.417251	1.18922	-0.051993	0.0729013	-2.11495
1246533	bcfA	1.40948	0.901748	-0.54273	-1.1249	1.4002	-0.0816635	-0.236126	-1.51383
1246534	bcfB	0.565266	0.69657	-0.143433	-0.648757	1.04443	0.298288	-0.143383	-2.77116
1246536	bcfD	0.22773	0.779083	0.0712508	0.489231	-0.621951	0.859998	-0.403389	-2.3094
1246537	bcfE	-0.0282504	-0.980831	0.278225	1.40649	-0.0428368	-1.00052	-0.272245	-1.64308
1246538	bcfF	0.184557	0.0676907	0.339333	1.20902	-0.0957087	0.399538	-0.39874	-2.02115
1246539	bcfG	-0.078644	-0.420218	0.0806187	1.70666	-0.0631504	0.417045	0.220578	-2.07782
1246540	STY0033	0.316817	-2.08223	0.766723	0.504566	-0.622126	-0.554403	0.583307	-0.41556
1246541	STY0034	0.979238	1.33589	-0.370884	-0.756198	0.879875	0.562504	-0.119994	-2.07626
1246542	STY0035	0.0717921	1.56557	-0.410679	-1.20101	0.390652	0.757763	-0.994169	-0.762286
1246543	STY0036	0.19155	1.79916	-1.01713	-1.0157	1.16667	-0.258631	-0.217762	-1.08724
1246545	STY0039	0.848269	1.47742	-1.01874	-0.662224	0.456437	0.50179	-0.241818	-1.57994
1246546	STY0040	0.889133	1.27188	-1.11096	-0.152401	1.04153	0.623472	-0.534467	-1.86568
1246547	STY0041	0.180509	1.29443	-0.514396	-1.06116	1.17326	0.439881	-0.161394	-1.35852
1246548	STY0042	-0.60947	1.29624	-0.309057	0.257511	0.214383	0.254882	-0.784677	-2.01739
1246549	STY0043	0.542625	1.12106	-0.657121	0.0857769	0.59298	0.574848	-0.656628	-2.59796
1246551	STY0046	0.51606	1.59213	-0.542432	-0.426789	0.643184	0.163955	-0.576156	-1.92589
1246552	nhaA	-0.349632	-0.558253	0.669213	-0.041513	-0.494031	-0.874993	-0.477031	2.41141
1246553	nhaR	0.164618	-0.653123	0.782422	-0.00348216	-0.31585	-1.19985	-0.392805	2.24615
1246554	STY0049	1.37583	-1.36871	-0.514711	-0.76533	1.35576	-0.0411077	0.29211	-0.717058
1246555	STY0050	1.19575	0.736562	-1.18767	-0.661631	1.39961	0.190379	-0.150789	-1.80296
1246556	rpsT	0.797842	0.941721	-0.260002	-1.04009	0.718241	0.691007	0.389635	0.259793
1246557	STY0053	0.514985	-0.0986028	-1.57986	0.627855	-0.144308	1.02561	0.403353	-1.61742
1246558	ribF	-0.681043	-1.54476	1.19504	0.375804	-1.43954	-0.32308	0.556242	1.66494
1246559	ileS	-0.267778	-1.72925	1.45983	-0.00639541	-0.559397	-0.451247	0.596332	1.54065
1246560	lspA	-0.356306	-1.51356	1.44625	0.06398	-0.84013	-0.0712197	0.718908	1.54718
1246561	fkpB	-0.442663	-1.38203	1.17829	0.237324	-1.10117	-0.227005	0.814408	1.68856
1246562	lytB	-0.464532	-1.56176	1.02703	0.387346	-1.02259	-0.434368	0.758982	1.76473
1246563	STY0059	-0.762151	0.617492	0.594313	1.17429	-0.103169	-0.018116	-0.99832	-1.58714
1246564	yaaF	-1.04374	-1.27746	0.909029	1.66036	-0.824217	-0.394289	-0.132993	0.309109
1246565	citB	0.303492	1.14794	-1.23935	-0.0198649	0.81801	0.333856	-0.35155	-2.1986
1246566	citA	0.777793	1.11938	-1.4445	0.0885285	0.458893	0.60338	-0.239531	-2.14057
1246567	oadB	1.00544	-1.27875	0.340535	-0.624715	0.172239	-0.0131117	0.0469679	0.649496
1246570	citC	1.06705	1.02018	-0.826075	-0.428384	1.25068	0.0622417	-0.325942	-1.28174
1246571	citC2	-0.0866542	0.49009	0.792485	-0.399586	-0.19068	-0.960239	0.0857143	-1.91932
1246572	citD2	0.0890259	-1.02894	1.4373	0.4619	-1.18632	-0.36561	0.0781877	-0.91534
1246573	citE2	-0.444069	-0.65192	1.46828	0.686253	-1.36222	-0.0317174	0.230117	-1.11104
1246574	citF2	-0.436525	-0.952361	1.70492	0.427393	-1.47281	-0.314887	0.0230677	-0.301012
1246575	citX2	-0.140477	-1.43253	1.49538	0.346694	-1.22891	-0.621663	0.737638	-0.1963
1246576	citG2	-0.592764	-0.504258	1.40395	0.670659	-1.76373	-0.257686	0.254151	-0.585974
1246577	dapB	-0.927124	-0.762651	0.935256	0.458037	-1.07495	-0.4891	0.491843	2.19608
1246578	carA	-0.37259	-0.505169	1.39673	-0.5375	0.536846	-1.30338	0.743106	0.331199
1246579	carB	0.224306	-1.51534	1.24529	-0.307101	0.591064	-1.02009	0.870109	0.547493
1246580	caiF	0.145809	0.968702	-0.799629	0.616464	0.223732	0.420529	-0.232289	-2.70962
1246581	caiE	0.212666	-0.337516	0.743286	0.413388	0.295977	0.30232	-0.151683	-2.56815
1246582	caiD	0.0666516	0.19001	0.63052	0.659257	-0.015885	0.329425	-0.156083	-2.75884
1246583	caiC	-0.319975	-0.295892	0.969545	0.618507	-0.42719	0.321236	-0.130546	-2.4902
1246584	caiB	-0.466065	-0.12587	0.598251	0.598258	-0.998924	0.635937	-0.0819727	-2.20287
1246585	caiA	0.204433	0.408803	0.315413	0.282353	-0.230779	0.734231	-0.264942	-2.49964
1246586	caiT	-0.3627	0.615559	-0.122153	0.550339	-0.411147	0.647479	-0.159064	-2.38745
1246587	fixA	-0.0422518	1.0069	-0.838209	-0.0586722	-0.169667	1.0532	-0.409514	-2.02589
1246588	fixB	0.0514704	0.731772	-0.178018	-0.00388713	-0.509035	0.831274	-0.391939	-2.12196
1246589	fixC	-0.00447386	0.436358	0.0329646	-0.0640056	-0.876411	0.832367	-0.242239	-1.72907
1246590	fixX	0.0526306	-0.0826686	0.855184	0.0859936	-0.564013	1.02051	-0.810355	-1.35543
1246591	yaaU	-1.37299	-0.145406	0.549502	0.9821	-1.41787	0.797201	-0.0224631	0.716102
1246592	STY0091	1.04694	-0.528123	1.1111	-0.92505	0.995649	-1.35027	0.0795039	0.199134
1246594	STY0095	-0.0579316	2.06903	-1.47202	0.110255	0.575095	0.288958	-0.443362	-1.29447
1246599	yabF	1.00675	1.89793	-0.975335	-0.757228	0.0207491	-0.0387285	-0.829987	0.409175
1246600	kefC	0.404148	-1.34045	0.435793	0.156749	-0.959844	-1.38532	-0.331344	1.92677
1246601	folA	0.973933	-0.428349	0.270697	-1.28164	0.745485	-0.578003	1.39202	0.512292
1246602	apaH	-0.475941	-1.80971	0.2895	1.03885	-1.0994	-0.182858	0.846347	1.24778
1246603	apaG	-0.916355	-1.35582	0.950823	0.725559	-0.985113	-0.63548	0.503137	1.71307
1246604	ksgA	-1.13922	-0.906736	0.983138	0.720647	-1.46525	-0.406762	0.487154	1.73592
1246605	pdxA	-0.764177	-1.42012	1.05389	0.492689	-1.14746	-0.583548	0.568456	1.69717
1246606	surA	-0.620022	-1.23224	0.968241	-0.283397	-0.583533	-0.829993	0.460485	1.94725
1246607	imp	-1.18183	-0.00574729	0.805306	0.249067	-1.36557	-1.04887	-0.0781451	1.54645
1246608	djlA	-0.930899	0.228395	0.599998	0.308044	-2.14319	-0.9586	0.28975	1.26273
1246609	rluA	-0.147401	-2.03413	1.47639	-0.0127481	-0.0348325	0.0520076	0.597402	1.39039
1246610	hepA	-0.498992	-2.15963	1.48589	0.0643756	-0.346243	0.0284652	0.325343	1.17387
1246611	polB	-0.317346	-0.668568	-0.400812	1.6855	-0.476954	0.899655	0.204637	-0.723035
1246615	STY0117	0.320686	1.71509	-1.16072	-0.583728	0.46535	0.63214	-0.334486	-1.59377
1246616	araD	-0.72219	-0.690692	1.37443	1.00311	-0.699983	-0.0987712	0.0676724	-1.62866
1246617	araA	-0.245326	-0.740604	0.911772	1.14219	-0.794877	0.109212	0.0665716	-1.33698
1246618	araB	0.227862	-0.234261	-0.207718	0.990256	0.0177541	0.551419	-0.0436722	-1.21754
1246619	araC	0.924174	-0.239664	-1.55322	0.702492	0.673743	0.324723	-0.564997	-0.819184
1246620	yabI	0.362821	-1.65542	0.325949	-0.631212	-0.161435	0.457052	0.389449	1.62878
1246621	yabJ	-0.380472	-1.51183	1.52069	0.364543	-0.21211	-0.634594	0.406738	1.42968
1246622	yabK	-0.462618	-1.6188	1.49513	0.552341	-0.477193	-0.381709	0.38932	1.53653
1246623	tbpA	-0.760252	-0.828209	2.09091	0.305408	-0.950665	-0.640505	-0.341683	0.580839
1246624	yabN	-1.30182	-0.908586	0.194952	1.64715	-0.740251	0.90811	-0.93202	0.76966
1246625	leuD	0.48508	-1.84733	0.283931	-0.511827	-0.201852	0.228314	1.09564	0.766639
1246626	leuC	0.140023	-1.81604	0.516554	-0.438983	-0.300487	-0.388819	1.09947	0.806622
1246627	leuB	0.235808	-1.75496	0.405113	-0.67605	-0.0922216	0.178027	1.07493	0.539039
1246628	leuA	-0.521138	-0.333279	-0.878597	-0.758453	-0.436725	1.36172	0.728737	-0.126194
1246629	leuL	0.880784	0.76844	-0.973738	-0.99499	0.25841	1.39338	0.554398	-1.06106
1246630	leuO	0.872691	0.887475	-1.10714	-0.905469	1.09687	0.704657	0.0542247	-1.70685
1246631	ilvI	-0.739829	-0.482118	0.267987	0.702459	-1.61956	-0.62403	0.511436	2.08736
1246632	ilvH	-0.275132	0.824601	-0.0258445	1.21032	-1.93448	-0.367351	-0.292664	1.27245
1246633	fruR	-1.49727	0.654299	-0.528507	1.32048	-1.15177	0.553057	0.114193	-0.508507
1246634	yabB	0.106225	-1.03685	1.48439	0.254789	-0.915545	-0.595094	0.330347	1.41131
1246635	yabC	-0.532526	-1.27932	1.05235	0.812044	-1.07308	-0.886004	0.393085	1.52071
1246636	ftsL	-0.457772	-1.23242	0.925131	1.0081	-1.21216	-0.700241	0.433713	1.46201
1246638	murE	-0.475707	-1.51901	1.19197	0.531615	-1.29842	-0.493546	0.876623	1.4371
1246639	murF	-0.501787	-1.58746	1.14901	0.57282	-0.929171	-0.45033	0.796879	1.48364
1246640	mraY	-0.824838	-1.23161	1.01086	0.662238	-1.19611	-0.338874	0.698602	1.52994
1246641	murD	-0.797656	-1.27335	1.04144	0.654319	-1.13642	-0.305095	0.563698	1.68041
1246642	ftsW	-0.898924	-1.2229	1.06619	0.635418	-1.25885	-0.267921	0.465475	1.60059
1246643	murG	-0.931428	-0.998108	1.15381	0.675341	-1.49932	-0.175032	0.457672	1.56044
1246644	murC	-1.01539	-0.974438	1.11587	0.717047	-1.17384	-0.296195	0.254953	1.67388
1246645	ddlB	-1.0019	-0.866238	1.18086	0.749322	-1.36457	-0.367212	0.193679	1.7149
1246646	ftsQ	-0.841057	-0.677567	1.21343	0.649385	-1.45518	-0.740964	0.157865	1.74318
1246647	ftsA	-0.834414	-0.428319	1.36314	0.61958	-1.38513	-0.637403	-0.0499093	1.85367
1246648	ftsZ	-0.423986	-1.27135	1.22354	0.788695	-0.90356	-0.731786	0.150912	1.65256
1246651	secA	0.231699	-1.85969	1.35845	0.284773	0.0364131	-1.06776	0.903776	0.451006
1246652	mutT	0.53765	-0.602995	1.65459	-0.6527	0.210413	-1.38126	0.166913	0.144098
1246653	STY0158	-0.359576	-0.921987	0.357135	1.40294	-0.00806114	-0.897625	-0.585558	-0.116822
1246654	STY0159	0.150178	-1.2177	1.09528	1.07023	0.761767	-0.4028	0.343793	-1.062
1246655	yacG	0.367596	-0.282864	-0.0237058	0.870089	0.916545	-1.19622	-0.724985	-0.899301
1246657	yacE	1.22283	1.05745	-1.38086	-0.352465	0.950391	-0.0797778	-0.531092	-0.92266
1246658	guaC	-0.566138	-0.0689136	1.64384	-0.334172	-0.880682	-0.771498	0.203239	1.64734
1246659	hofC	-0.764255	-0.396051	-0.0125856	2.35035	-1.18694	-0.0412355	-0.297293	0.360994
1246660	hofB	1.39037	-0.0608632	-1.11772	-0.468372	-0.0330091	0.094306	0.451885	-0.941872
1246662	nadC	-1.01728	-1.56395	0.813613	0.873537	-0.810249	0.0215043	0.597867	1.71491
1246663	ampD	-1.14358	-0.605295	-0.750146	1.19564	-1.43769	0.321002	0.0523923	1.72716
1246664	ampE	-0.335166	-1.51242	-0.438271	1.05107	-0.873692	-0.159721	0.71678	2.11464
1246665	STY0170	0.361759	-1.26429	-0.0187392	1.38521	0.0341928	-0.184766	-0.835588	0.427723
1246666	STY0171	0.115299	0.35066	-1.85937	0.703486	0.373887	-0.34193	-0.557625	-0.362409
1246667	aroP	-0.13262	1.89678	-1.25748	-1.06542	0.0584697	-0.0333448	0.120461	-0.383357
1246668	pdhR	-0.906241	0.587389	0.887685	0.377818	-0.888467	1.51482	-0.538807	-0.2238
1246669	aceE	-0.276495	-1.62736	1.15655	1.05608	-0.499833	-0.475598	-0.0983109	1.46352
1246670	aceF	0.0909236	-1.54897	0.737847	0.92318	-0.440742	-0.609787	-0.0919406	1.77314
1246671	lpdA	-0.533203	-0.437777	0.192367	0.153395	-0.436951	-0.628501	0.107028	2.64869
1246672	STY0178	0.124285	-0.29544	-0.348373	-1.87728	0.549828	1.00916	0.853751	0.790901
1246673	STY0179	-0.482118	-2.00835	0.537818	1.58985	-1.15752	0.0456894	0.262135	-0.100266
1246674	yacH	-0.354719	-1.50192	1.38313	0.0599168	-0.0351563	-0.534035	-0.381126	1.6176
1246675	acnB	0.349892	-1.48211	0.0827454	-0.682235	-0.549765	-0.178064	1.32099	1.65343
1246676	STY0182	1.29789	1.09111	-1.14233	-0.673544	1.0724	0.566207	-0.301785	-1.43552
1246677	kdgT	1.1407	0.579264	-1.00283	0.18858	0.45831	0.841925	-0.132529	-2.0137
1246678	ygbK	1.40137	-0.292691	-0.708525	0.433536	1.03725	0.47121	-0.0655567	-2.26118
1246679	STY0185	1.18756	-0.63464	-0.621917	1.10557	-0.128556	-0.392971	0.463527	-1.9193
1246680	STY0186	0.919762	0.717073	-2.16011	0.846046	0.504664	0.465405	-0.304102	-0.0207999
1246681	speD	-1.52973	-0.727763	1.24816	-0.87256	-0.620027	0.530434	0.280638	1.25045
1246682	speE	-1.49575	-0.35475	1.1458	-0.798132	-1.05375	0.909899	0.175742	0.749292
1246684	yacK	-0.425554	-1.87466	1.22754	0.93153	-0.824132	-0.363558	0.303394	1.18232
1246685	gcd	-0.354395	-1.01162	0.801698	-0.0159394	-0.286158	-0.736134	-0.283002	2.47893
1246686	hpt	0.338945	-0.381321	0.679385	-0.879974	0.49441	0.246139	0.79327	1.08434
1246687	yadF	-0.626887	-0.640539	0.527236	-0.263966	-0.554497	-0.258882	-0.362671	2.6999
1246689	yadH	0.142664	-2.0969	1.2268	0.0783397	-0.881909	-0.615273	0.198429	0.541807
1246690	yadI	0.774132	1.02808	-1.10901	0.181236	0.533737	0.729668	-0.197715	-2.25777
1246691	yadE	0.1967	1.10649	-0.922506	0.30955	-0.15965	0.342423	-0.115783	-2.35664
1246692	panD	1.53739	-0.832664	0.312792	-1.03386	1.55087	-0.139971	0.54131	-0.29854
1246693	panC	-0.15849	-1.6329	1.77029	0.00874216	0.357755	-0.608636	0.690926	0.517698
1246694	panB	0.505522	-1.80234	1.75393	-0.432973	0.561362	-0.0888573	0.49414	-0.418027
1246702	folK	-0.944228	-1.83084	1.53305	0.0282676	-0.657719	0.104185	0.556567	1.06371
1246703	pcnB	-1.03727	-1.57268	1.59524	0.0696026	-0.740764	-0.0349705	0.601243	1.10595
1246704	yadB	-1.06839	-1.54725	1.21749	0.656145	-1.27412	0.118197	0.732958	0.691722
1246705	dksA	1.80313	0.30993	-0.75408	-0.840311	1.44578	-0.0461421	0.136045	-1.2182
1246706	sfsA	0.896394	2.13484	-1.13282	0.232961	0.537103	-0.260445	-1.24208	-0.636803
1246707	ligT	-0.475795	0.110226	-0.107369	1.12444	-0.654782	0.838957	-0.672117	1.43208
1246708	hrpB	-0.440044	-1.39089	1.30924	0.252902	-0.703501	-0.294546	0.657218	1.88648
1246709	mrcB	-0.473105	-0.804793	1.20062	0.0402534	-0.771418	-0.952479	0.282991	1.92464
1246711	fhuC	-0.364818	-1.29865	0.294071	-0.345856	0.103244	-0.298423	0.435181	2.48881
1246712	fhuD	-0.315471	-1.24409	0.334479	-0.381922	0.0374668	-0.306026	0.555969	2.59044
1246713	fhuB	-0.245591	-1.15854	0.395648	-0.46177	-0.0733031	-0.287228	0.659922	2.61127
1246714	hemL	-0.80265	-1.20916	0.913477	0.425812	-0.456503	-0.187143	0.342909	2.28619
1246715	yadQ	-1.01384	-0.263977	0.951543	1.20081	-1.23913	-0.359248	-0.214197	0.444794
1246716	yadR	-0.714112	1.43345	0.370813	-0.259174	-0.897483	0.128178	-0.716061	1.49847
1246718	btuF	-1.15404	-0.916289	1.41816	-0.27043	-0.714135	-0.297867	0.456744	1.89817
1246719	mtn	-1.328	-0.832027	1.15601	-0.0259675	-0.820729	0.0704403	0.153925	2.10614
1246720	dgt	0.736191	1.04893	-1.32932	0.276741	-0.159016	-0.202729	-0.208056	-1.52108
1246721	htrA	0.678971	-1.10359	-0.612123	-0.818732	1.37374	-0.326591	1.54043	-0.21433
1246722	yaeG	0.486924	0.0509232	-1.57537	-0.075763	-0.00504396	0.666726	1.18581	-0.308241
1246723	yaeH	1.16728	1.11682	-1.28937	-0.66492	1.18871	0.413823	-0.150599	-1.52454
1246725	dapD	-0.961749	-0.594756	0.0932344	0.195793	-0.810054	0.121233	0.0732819	2.61879
1246726	glnD	-1.08785	-1.30424	1.03492	0.807737	-0.8437	-0.170963	0.148084	1.80532
1246727	map	-1.2815	-0.322687	0.73967	0.447702	-0.924745	-0.232747	-0.110552	2.28627
1246728	rpsB	-0.543298	-0.255918	1.1067	-0.762935	-0.255088	-0.188023	0.219881	2.05404
1246729	tsf	-0.154156	-0.545253	1.14349	-0.699477	0.148425	-0.317305	0.0262356	2.06253
1246730	pyrH	-0.322444	-0.753682	1.51186	-0.372538	-0.160069	-0.829439	0.595801	1.58944
1246731	frr	-0.967175	1.28009	0.92222	-0.619258	0.372467	-0.736778	-0.0235	0.817867
1246732	dxr	-1.05911	-0.77169	1.53098	0.525342	-0.961999	-0.455349	0.446054	1.48817
1246733	STY0244	-0.635647	-0.473318	1.24231	-0.730357	-1.39242	-0.40146	0.762058	1.07725
1246734	cdsA	-0.518617	-1.36857	1.11818	-0.683827	-1.13492	-0.0729092	0.960171	1.32856
1246735	yaeL	-0.439261	-0.618136	0.93988	-0.723322	-0.833277	-0.166845	0.633392	2.13585
1246736	yaeT	0.0724732	-1.17169	1.15437	-0.611143	-0.326493	-0.732198	0.450099	1.98028
1246737	ompH	-0.283214	0.206561	0.652919	-0.101746	-0.310826	-0.682623	-0.423091	1.8263
1246738	lpxD	-0.525948	-0.908951	0.958467	0.413512	-0.921663	-0.491823	0.0788726	1.98415
1246739	fabZ	-0.180976	-0.905981	0.769135	-0.413374	-0.333897	0.124182	0.486118	1.77348
1246740	lpxA	-0.304311	-1.39366	0.911148	-0.0735352	-0.560796	-0.12749	0.646409	1.81906
1246741	lpxB	-0.627339	-0.975777	1.16433	0.0521128	-0.76564	-0.264543	0.721979	2.06501
1246742	rnhB	-0.621541	-0.972521	1.21199	0.242589	-0.812981	-0.219081	0.671009	1.93577
1246743	dnaE	-0.646509	-1.1141	1.26804	0.17634	-1.2137	-0.458906	0.647239	1.9911
1246744	accA	-0.484154	-0.70522	1.26108	-0.145966	-1.19629	-0.631097	0.506657	2.01463
1246746	STY0257	-0.109951	-0.899487	1.20384	-0.505037	-0.800656	0.48076	0.878124	0.998249
1246747	ldcC	-0.57781	-0.403242	0.00119381	1.452	-1.36237	-0.478173	-0.450907	-0.476949
1246748	STY0260	-0.267777	-1.41954	1.50003	0.683147	-1.15253	-1.03431	0.282735	1.30798
1246749	mesJ	-0.341277	-1.4776	1.42886	0.746377	-1.17519	-0.830311	0.481599	1.32004
1246750	rof	0.836698	1.89821	-0.915202	-0.710375	0.963218	0.13113	-0.516122	-1.06437
1246751	yaeP	0.823335	1.97838	-1.01521	-0.678558	0.839874	0.179809	-0.449257	-1.02696
1246752	yaeQ	-0.970063	-1.08074	1.26846	0.371465	-0.50698	-0.217365	0.265881	1.8374
1246753	yaeJ	-0.302475	-0.773541	1.28535	0.985212	-0.622869	-0.473093	0.0283644	1.59773
1246754	cutF	-0.766761	-1.0792	1.24578	1.08297	-0.866627	-0.845511	0.332939	1.43434
1246756	proS	-0.760885	-1.51705	1.25531	0.0400763	-0.61958	-0.321138	0.422647	1.90455
1246757	yaeB	-0.575007	-1.79082	1.50275	0.375003	-0.583243	-0.394301	0.28828	1.36948
1246758	rcsF	0.631875	-0.353953	0.648751	-1.96045	1.06232	0.551752	-0.0341726	1.50361
1246759	yaeC	-0.374225	0.659106	-0.184056	-0.851871	0.902503	-0.796249	-1.11333	1.64459
1246760	yaeE	-1.14918	-0.685299	0.861147	0.595298	-0.425141	-0.7813	-0.709225	2.04983
1246761	abc	-0.898325	-0.366265	0.907325	0.642372	-0.2847	-0.497142	-0.959603	2.038
1246762	yaeD	0.182009	1.32535	-0.241805	-0.759636	-1.4963	-0.400078	-0.0507746	1.2833
1246767	STYt002	-0.324533	1.19373	-1.33019	0.717593	-0.282706	0.581934	-0.508182	-1.54811
1246768	yafB	0.244571	-0.497775	0.587679	0.366216	-0.590803	0.11495	-0.66848	1.81576
1246769	yafC	-0.79649	-0.0662314	-0.847037	1.8996	-1.358	0.519835	-0.297153	0.208597
1246770	STY0278	-0.109838	-0.572568	-0.867479	2.08203	-1.03186	-0.226138	0.128502	-0.484628
1246771	yafD	0.661591	0.345558	-0.843059	0.040575	0.464968	1.08554	0.387042	-1.61796
1246772	yafE	-0.881305	1.01007	-1.35565	0.614636	0.31451	0.426838	-0.487958	-1.60377
1246773	mltD	0.301556	1.48901	-1.46264	0.595715	0.0116522	1.0374	-0.801182	-1.24328
1246774	gloB	-0.839299	1.77782	-0.485044	0.140752	-0.320085	0.0284634	-0.691619	-0.375602
1246775	STY0283	0.277751	1.31842	-0.630656	-0.382312	0.10224	-0.0340622	-1.23786	-0.0132647
1246778	dnaQ	0.99887	-2.20145	0.723772	0.307861	0.855006	-0.580287	0.595958	0.243544
1246779	STYt003	1.30457	-2.22385	0.491336	-0.237235	1.25773	-0.350248	0.132366	0.0499687
1246780	STY0288	1.36113	-0.881773	-0.0459588	-0.470528	1.60296	-0.260942	-0.456957	-1.12246
1246781	STY0289	1.11616	-0.261407	-0.701896	-0.145445	1.33377	0.40535	-0.595124	-1.12968
1246782	STY0290	-0.0887681	1.59148	-1.05142	-0.458297	0.324059	1.3927	-0.693375	-1.31231
1246784	STY0291	0.559684	-0.276301	0.681618	-1.4472	0.800109	0.0174866	-0.824973	1.35767
1246791	STY0294	0.311078	0.992083	-1.03279	-0.859051	1.01881	0.914993	-0.0903005	-1.59201
1246792	STY0297	-0.428992	-0.655455	0.154163	-1.50661	0.577977	0.656227	0.102127	-0.88
1246793	STY0302	-0.403953	-0.185175	-1.07767	0.966172	0.043463	1.89712	-0.723836	-0.726447
1246794	STY0303	-0.230971	-2.17194	0.250758	0.784945	-0.356957	-0.425182	0.111907	1.00543
1246795	STY0304	0.416713	1.5537	-0.651401	-0.31518	0.655664	-0.0687648	-0.852549	-1.09835
1246798	STY0305	0.0178862	-0.689668	1.19056	0.321331	-1.00897	-0.980374	-0.0911406	1.01849
1246803	STY0306	0.279547	-0.342606	1.08669	-0.00978199	-1.124	-1.54036	0.11211	0.227808
1246806	STY0310	0.424462	-0.669341	0.726077	0.737537	-0.640586	-0.704944	-0.168402	-0.441977
1246807	STY0316	-0.205531	-1.29495	1.07219	1.0396	-0.14031	-1.15616	0.35625	-0.755258
1246808	STY0319	-0.272817	-1.07671	0.743596	0.0691643	-1.21131	-1.1093	0.205008	0.370835
1246819	STY0329	-0.0269068	-0.962061	0.473216	0.491979	-2.00915	-0.690832	-0.0629702	-0.256884
1246820	safB	0.0934579	0.511871	0.689839	-0.558875	-0.0170727	-1.29011	-0.6412	0.15814
1246821	safC	0.922749	1.21786	-0.680913	-0.638377	1.29958	0.150797	-0.375024	-2.05791
1246823	STY0338	0.673453	1.17046	-1.04935	-0.910523	1.32854	0.35784	0.00734747	-1.73128
1246833	STY0338a	0.987335	1.10472	-1.25378	-1.46506	1.41602	0.359272	0.0350337	-0.461903
1246834	sinR	-1.75406	0.113186	0.0190081	-0.149519	-0.684654	0.0787751	-0.164958	0.954902
1246836	STY0352	1.13736	0.920334	-1.32726	-0.274043	0.673682	0.622266	-0.258437	-1.18174
1246837	STY0353	0.0383173	0.736356	-0.87188	-0.022697	-0.101782	0.634432	-0.275626	-0.717687
1246838	STY0354	0.473182	0.974709	-1.22915	0.22035	0.437183	0.0864358	-0.972092	-1.4221
1246839	gmhA	-0.298886	0.51891	0.180096	-0.241506	-0.274897	0.553659	-0.491406	-2.06603
1246840	yafJ	0.438584	0.99314	-1.31192	0.0116239	0.630891	1.1422	-0.726829	-1.36286
1246841	yafK	1.26311	0.126362	-0.646324	-0.927829	1.15711	0.778692	0.33509	-1.79775
1246842	dinP	1.43475	-1.22656	-0.178377	-0.508296	1.43971	0.352682	0.403172	-1.20135
1246843	STY0359	-0.62183	-1.11412	0.886436	0.93593	-1.43299	-0.638309	-0.146257	1.71361
1246844	prfH	-0.163273	0.696297	1.07562	-0.852388	0.47591	-0.475115	0.759545	0.726855
1246845	pepD	-0.630851	-1.34186	1.32962	0.761305	-0.3844	-0.39152	-0.148801	0.464
1246846	gpt	1.75614	-0.063748	-0.00769094	-0.572495	1.20831	-1.0313	-0.871286	-0.831058
1246847	yafA	0.239318	2.06272	-0.577496	0.335669	0.473135	0.0730958	-0.901695	-0.931088
1246848	crl	-1.2087	-0.587183	0.463232	0.984537	-1.10862	-0.355468	0.193392	2.10231
1246849	phoE	-0.747907	-1.21592	0.918245	0.750354	-0.820891	-0.417353	0.239667	1.99924
1246851	proA	0.0820059	0.644732	-0.466919	-0.389032	0.750084	0.477814	-0.83913	-2.3299
1246852	STYt004	-0.665558	0.377909	0.461845	0.735352	-0.225303	0.449227	-0.637047	-2.46639
1246853	stbE	-1.13767	-0.0698985	0.46651	1.63442	-1.48565	0.231291	-0.650716	-0.696088
1246856	stbD	-0.333454	1.90968	-1.104	-0.541205	0.850626	0.12705	-0.183658	-0.783148
1246858	stbC	0.704752	1.28473	-1.36506	-0.473686	1.02997	0.612709	-0.276855	-1.74874
1246859	STY0374	0.352699	1.48165	-1.26985	-0.745717	0.927631	0.277021	-0.346111	-1.45845
1246860	STY0376	0.189507	1.59793	-1.13452	-0.636981	1.03568	0.20221	-0.136595	-1.19742
1246861	STY0377	0.60133	1.23419	-1.19978	-0.917171	1.19892	0.373372	-0.00279504	-1.42681
1246864	STY0380	0.618086	1.79484	-0.807694	-0.710569	1.08455	0.530653	-0.968208	-0.769097
1246868	STY0383	-0.365917	-0.568285	-0.364806	-0.664109	0.0778321	0.212666	0.946454	2.24517
1246869	STY0386a	-1.84082	0.531612	0.226326	-0.169578	-0.67533	-0.244857	-0.592275	0.932196
1246872	STY0387	0.504367	-1.49065	1.38115	-0.395322	0.301045	-1.31048	0.344527	1.07242
1246873	mod	0.412989	-1.61929	1.38524	-0.215083	0.161272	-1.09152	0.232812	1.41729
1246875	STY0392	-0.985341	-0.643434	0.331647	0.166715	-0.608875	0.0447107	0.101898	2.57882
1246876	STY0393	-1.10717	-0.996811	0.523537	0.513038	-1.09134	0.0302542	-0.035831	2.28571
1246877	STY0395	0.142923	0.790687	-1.54571	0.943225	0.110197	0.734765	0.017677	-1.96071
1246878	foxA	0.770799	1.34051	-0.948479	-0.657469	1.34658	-0.126247	-0.152923	-1.8113
1246879	STY0397	1.27386	-0.0767257	-0.804911	-1.10376	1.17933	0.232075	0.768014	-0.896037
1246880	STY0398	0.541647	0.394205	-1.53444	-0.222508	0.681191	1.11654	0.610159	-1.09958
1246881	prpR	0.547192	0.817846	-1.54648	-0.0341258	0.525899	1.0752	0.146954	-1.3201
1246882	prpB	0.836667	0.0555184	-1.05865	0.173196	1.12147	0.414152	0.329307	-1.74202
1246883	prpC	0.833411	-0.634771	-0.950021	0.358946	0.725493	-0.124774	0.138984	-1.23516
1246884	prpD	-1.31814	-1.08117	0.793612	0.894861	-0.984537	-0.203392	0.0117126	1.88815
1246885	prpE	0.711186	1.42281	-1.18673	-0.187867	0.402002	0.255669	-0.122129	-1.33244
1246886	hemB	0.704681	1.38894	-1.04066	-0.395329	0.734522	0.709086	-0.31326	-2.08921
1246887	STY0405	-0.944355	0.0860564	0.52848	0.319355	-1.99698	-0.517825	-0.124898	1.25561
1246888	STY0406	-0.935954	-1.42956	1.10553	0.612329	-1.55008	-0.475934	0.173504	1.1351
1246889	ampH	-0.740853	-1.43792	1.35385	0.630587	-1.40732	-0.805514	0.476431	1.1157
1246890	sbmA	-0.166427	-1.57475	1.64022	0.0325632	-0.171419	-0.930471	0.623567	1.1329
1246891	yaiW	0.990653	1.36057	-1.23778	-0.301402	0.898336	0.645346	-0.0934221	-1.64611
1246892	STY0410	-0.526604	0.837091	0.169278	0.318993	-0.149358	-0.266176	-0.787771	1.97444
1246893	STY0411	0.733453	0.608368	-1.76115	0.849945	-0.356267	0.175328	-0.388268	-0.44999
1246894	ddlA	-1.25964	0.240858	0.166471	0.809101	-0.946867	-0.688139	0.265917	1.09936
1246895	STY0413	-0.197945	1.91148	-0.560767	-1.41168	1.13353	-0.465515	-0.32234	-0.519436
1246896	STY0414	1.15151	1.89884	-0.465858	-0.555906	0.999068	-0.0790046	-1.15706	-1.09988
1246897	yaiB	1.3454	0.268417	-0.128559	0.68994	0.751248	-0.547852	-0.822316	-1.88743
1246898	psiF	-1.04789	-1.4231	0.686199	1.08748	-1.07031	-0.195097	0.223781	1.7049
1246899	adrA	-1.22753	-0.340217	0.0505604	1.91226	-0.768108	0.0850649	-0.991351	-0.331729
1246900	proC	-1.35757	-1.57287	0.285423	1.33129	-0.712403	0.0957973	-0.349926	0.691329
1246901	yaiI	-0.0924273	0.570444	-0.645421	-0.0143524	0.987232	-1.24499	-0.299625	-0.287142
1246902	aroL	0.151139	-0.681669	-0.880214	0.238423	0.725554	-0.331366	-0.874468	-0.254956
1246903	yaiA	0.720006	-0.244192	-1.45404	0.658816	0.0571097	0.985785	-0.253181	-0.434471
1246904	aroM	-1.36287	-0.421059	1.27512	0.481015	-1.16809	-0.479392	-0.0621543	1.6929
1246905	yaiE	-0.536768	-1.12413	-0.10229	1.89938	-1.40564	-0.145911	-0.295869	0.482779
1246907	rdgC	-0.953483	-1.38744	1.5184	0.530827	-0.727797	-0.35716	0.487854	1.2679
1246908	yajF	-1.23998	-1.51795	1.28559	0.683377	-1.01848	-0.188771	0.325611	1.17753
1246909	sbcC	-0.789891	-1.03729	1.40165	0.355945	-1.20133	-0.593243	0.513729	1.88134
1246910	sbcD	-0.899727	-1.12498	1.38687	0.353569	-0.98916	-0.580337	0.554605	1.75183
1246911	phoB	-1.65026	-0.101	0.0781479	0.689059	-1.62416	0.214308	0.419756	1.44205
1246913	phoR	-1.03089	-1.55954	1.11185	-0.049362	-0.910755	0.157906	0.927476	1.33789
1246914	brnQ	-0.416684	-1.77156	1.14156	0.169463	-1.30289	-0.0093819	1.1725	1.33552
1246915	proY	-1.3389	0.545508	1.15602	0.642837	-1.51928	-0.138787	-0.533527	0.715349
1246916	malZ	-1.06714	-1.07642	1.14639	0.96817	-1.17016	-0.13665	0.00221336	1.58638
1246917	STY0440	-1.16582	-1.04483	1.32237	0.455655	-1.24836	-0.0822951	0.274693	1.57394
1246918	yajB	-0.699807	-0.984867	1.07288	-0.340554	-0.719802	-0.286935	0.428288	2.37194
1246919	queA	-0.195695	-0.759679	0.711105	-0.849382	-0.367712	-0.234429	0.638925	2.36401
1246922	secD	0.971624	0.812989	-0.261409	-0.5588	-0.572868	0.930549	0.57589	-0.108737
1246923	secF	0.698997	-0.539169	-0.308189	0.17088	-0.834623	-0.856803	0.405433	0.672578
1246924	STY0447	0.121102	2.18895	-1.27659	-0.0780933	-0.0277806	0.725949	-0.711164	-1.07005
1246926	STY0448	-0.76098	1.30287	-0.678159	0.478052	-0.509084	1.00021	-0.753867	-1.53987
1246927	yajD	-0.630673	-1.01063	1.90867	-0.252335	-0.95636	-0.860447	-0.0447013	1.1081
1246929	tsx	-0.772381	-0.592747	1.46011	-0.1981	-0.640101	-0.689867	0.269063	2.15118
1246930	yajI	-0.220793	-0.738981	1.67618	-0.346681	-1.8432	-0.903449	0.418362	1.10232
1246931	ribD	0.249099	-0.379514	1.33578	-0.842008	-0.384583	-0.515193	0.893668	1.67885
1246932	ribH	-0.666918	-1.03789	1.45172	0.0445508	-1.33983	-0.498928	0.610346	1.84952
1246933	nusB	-0.716916	-1.14473	1.52206	0.232955	-1.14664	-0.206021	0.654308	1.61777
1246934	STY0458	0.902087	0.927241	-1.02892	0.00286922	0.55957	0.239087	-0.0683476	-1.7167
1246935	STY0459	-1.20841	-1.33163	1.13427	0.882553	-1.38879	-0.413053	0.474893	1.14181
1246936	STY0460	-1.30197	-1.37054	0.994885	0.869113	-1.34942	0.0451399	0.210251	1.40933
1246937	dxs	-1.19511	0.901607	-0.230632	0.5168	-1.2611	1.50848	-0.740073	0.392113
1246938	ispA	-1.07375	-1.09862	1.33222	0.645371	-1.32914	-0.308083	0.418091	1.30573
1246939	xseB	-0.339258	-0.421138	0.588844	1.68293	-1.07026	-0.844955	-0.343175	1.26462
1246940	STY0464	-1.22122	-0.640946	0.749118	1.28208	-0.996798	-0.137304	-0.477817	1.5801
1246941	phnV	-1.38249	-0.0791318	0.780456	1.08215	-1.40184	0.54426	-0.656853	1.36342
1246942	phnU	-0.619731	1.22341	0.183297	0.465638	-0.265152	0.970403	-1.20027	0.807668
1246943	phnT	0.235374	0.560159	-1.10696	0.195271	0.477521	1.21218	-0.0584782	-1.59661
1246944	phnS	-0.742749	-1.02192	0.956263	0.0342571	-0.935807	-0.251126	-0.0389388	2.2957
1246945	phnR	-0.562664	-1.07123	0.940633	0.130265	-0.697198	-0.58655	-0.251047	2.3572
1246946	phnW	-0.625247	-1.00832	0.582934	1.08691	-0.531951	-0.314638	-0.483964	1.73965
1246947	phnX	-1.00091	1.009	0.551791	1.06466	-1.87936	-0.216421	-0.789855	1.28087
1246948	thiJ	1.48728	1.10812	-0.810158	-1.13164	1.07967	-0.156015	-0.469866	-0.110605
1246949	apbA	-0.474144	-1.29499	0.648077	-0.0846402	-0.646516	-0.373374	0.045609	2.05748
1246955	STY0474	0.967511	-0.402903	-0.167505	-1.56506	0.687814	-0.509961	0.456348	1.7226
1246956	STY0475	0.991536	-0.371517	-0.218452	-1.57738	0.731601	-0.465967	0.423978	1.58057
1246957	cyoE	1.00385	-0.525911	-0.297001	-1.55261	0.784785	-0.360543	0.411637	1.54084
1246958	cyoD	0.914301	-0.38607	-0.364433	-1.66724	0.913714	-0.135702	0.333406	1.32714
1246959	cyoC	0.758252	0.1767	-0.44766	-1.88916	0.926348	0.214216	0.217602	1.00021
1246960	cyoB	-0.340086	-1.73874	0.92653	0.104792	0.48679	-0.0313745	-0.0581707	-0.591174
1246961	cyoA	0.412272	-0.281857	0.366721	-0.994211	1.18983	0.0226285	-0.826165	-0.91361
1246962	ampG	1.25286	1.51189	-1.27235	-0.602041	0.995932	0.288192	-0.222567	-1.2206
1246963	yajG	0.934899	0.387249	0.119575	-1.9532	1.31215	0.112261	-0.0427315	0.503296
1246964	bolA	1.36178	0.600932	-1.32209	-0.510582	1.11331	0.467843	-0.263429	-1.01617
1246965	tig	1.23483	0.807251	-1.13494	-0.260217	1.11856	-0.602739	0.245861	0.787803
1246966	clpP	1.88158	-0.367596	0.134621	-0.791812	0.932602	-0.989069	0.355423	-0.125683
1246968	lon	0.159316	0.413226	0.667276	-0.6961	-1.30853	-0.959577	0.305606	0.263893
1246969	hupB	0.158613	-0.253506	0.944819	-0.134918	-1.27438	-1.02834	0.243813	0.0785565
1246970	ppiD	0.759378	1.11641	-0.974346	-0.82136	0.469936	0.878618	-0.535303	-1.28945
1246971	ybaV	-0.809739	-0.583246	0.957362	0.906416	-1.4006	-0.751182	0.293737	1.98694
1246972	STY0496	0.635761	0.639553	-1.6567	0.805491	0.335097	0.51248	-0.663143	-1.51582
1246973	ybaX	-0.5016	1.39824	-1.15416	0.570569	-0.506954	1.44082	-0.63811	-0.859302
1246975	ybaE	1.18313	-0.358718	-1.12311	-0.26532	1.65861	0.312164	0.639578	-0.645078
1246976	STY0499	0.933077	1.42614	-0.878106	-0.738276	0.989638	0.968823	-0.689408	-1.2014
1246977	STY0501	1.68247	0.100477	-0.606743	-0.950634	1.62275	0.231401	-0.227982	-0.628573
1246978	ybaO	1.76941	-1.24495	-0.119568	-0.315843	1.37632	-0.241493	0.363126	-0.196916
1246979	mdlA	0.099148	-0.86102	0.00172078	1.22092	-0.247798	-1.24292	0.206155	0.637403
1246980	mdlB	-0.732982	-1.11319	-0.0758346	1.16724	-1.38967	0.217427	0.2105	0.158843
1246981	glnK	-0.90975	-1.66849	0.739335	1.04353	-0.223762	-0.271654	-1.06411	0.556604
1246982	amtB	-0.0480355	-1.00094	1.09941	1.09066	0.00462029	-0.963268	-0.34596	1.058
1246983	tesB	0.0497656	0.721959	-1.81685	1.01549	-0.654548	0.402341	-0.0560991	-0.618212
1246985	ybaZ	0.271982	1.72726	-0.591668	0.26501	0.444721	0.111943	-1.58273	-1.15902
1246986	4.5S_RNA	0.908963	1.48996	-1.00501	-0.768619	1.30589	0.204637	-0.629846	-1.1144
1246987	ylaB	1.09005	1.36481	-0.898697	-0.688775	1.1576	0.123218	-0.304215	-1.4599
1246988	rpmE2	-1.39682	-0.365816	-0.0417509	-0.646514	-0.255714	0.846271	-0.795359	1.25793
1246989	rpmJ2	0.441929	1.40024	-0.916789	-1.18741	1.31344	0.0629127	-0.706136	-1.01778
1246990	STY0514	0.281045	1.77393	-0.861395	-1.25238	1.21383	0.405187	-0.601557	-1.02954
1246991	maA	0.313281	2.00592	-0.864919	-1.16601	0.810304	0.630136	-0.403507	-0.876892
1246992	hha	-0.00523432	-1.65529	0.97338	-0.0806337	0.0266364	-0.738931	0.274349	0.975132
1246993	ybaJ	0.0588039	-1.0113	0.793903	-0.469073	0.373192	-0.764332	-0.267077	0.0973255
1246994	acrB	-0.153229	1.9105	-1.17027	-0.560695	0.707894	0.539166	-0.988986	-1.09709
1246995	acrA	-0.901541	-1.23474	1.69017	0.243546	-0.622031	-0.840866	0.443818	0.897114
1246996	acrR	-1.1487	0.170259	-0.068167	1.92238	-1.24123	0.0596283	-0.903251	0.656766
1246997	STY0522	-1.43476	-0.532046	0.846163	0.880731	-0.956828	-0.714098	-0.141015	1.18942
1246999	STY0523	-0.658846	-1.09797	0.101173	0.185499	-0.546352	-0.124427	0.0844695	2.57265
1247000	ybaM	-0.84772	-1.0367	1.44662	0.138289	-1.20449	-0.0420732	0.786902	1.49332
1247001	ybaN	-1.04812	-1.57872	0.948835	0.439007	-0.888844	0.431582	0.761858	1.46975
1247002	apt	-0.376656	-1.93307	0.891555	0.201951	-0.0884166	-0.0616695	0.624412	1.69417
1247003	dnaX	-0.442886	-2.07377	0.930624	0.487453	-0.211459	-0.135349	0.538563	1.58615
1247004	ybaB	1.55193	0.399904	-0.558367	-0.650411	1.39565	-0.0608188	0.0225107	-1.45824
1247005	recR	-0.504473	-1.29091	1.25445	-0.322431	-0.19891	0.028049	1.44726	-0.495372
1247006	htpG	-0.546538	1.44646	-0.489306	-0.500975	-0.446817	1.44135	-0.660889	-0.486051
1247007	adk	-0.809505	0.308417	-0.422002	0.841988	-0.822448	1.14735	-0.295936	-1.66014
1247008	hemH	-0.792358	-0.318471	1.01937	-0.804751	-1.9463	0.00693577	0.515234	0.957513
1247009	aes	1.08675	-0.38206	-0.83671	0.652871	1.03852	-0.249508	-0.179748	0.326762
1247010	gsk	1.15197	0.868258	-1.05607	-0.884191	1.22868	0.688389	-0.800819	-1.34642
1247012	ybaL	-1.01578	0.999836	0.0588652	1.21328	-0.124026	-0.857048	-0.878075	0.885194
1247013	fsr	-1.42552	-1.13542	0.60573	1.3711	-1.09477	-0.200681	-0.063067	1.45139
1247014	STY0541	0.354826	1.25307	-0.690159	-0.930533	0.909669	0.956643	-0.490679	-2.07543
1247015	STY0542	-0.704569	0.283646	0.443458	1.02378	-0.873665	0.286612	-0.749499	-0.446808
1247016	STY0543	0.855662	1.4813	-1.30372	0.159973	-0.0537524	0.260855	-0.401943	-1.50761
1247017	ybaR	1.08116	-1.65251	0.407861	0.563849	0.58445	-0.46496	0.799464	-1.53609
1247018	cueR	0.724687	0.521951	-0.152876	0.120176	-0.16005	-0.583448	0.00793045	-2.32227
1247019	STY0546	-1.70908	1.38177	0.0744253	0.432266	-0.270345	0.457308	-1.06491	-0.500828
1247020	STY0547	-1.59654	0.538917	0.456828	1.08831	-0.873265	-0.15498	-0.701409	0.180231
1247021	STY0548	1.49597	-0.335227	-0.363919	-0.751975	1.52028	-0.107611	0.469794	-0.860629
1247022	STY0549	-0.979582	-1.8193	0.58464	0.850697	-0.691587	-0.481371	0.132111	0.787441
1247023	ybbN	0.748092	-0.0974569	-1.42244	-0.881917	0.751209	0.357081	-0.294571	-0.719603
1247024	ybbO	0.121811	-1.56992	0.408667	-0.334171	-0.542919	-0.761401	1.80073	0.947831
1247025	tesA	0.0780203	-1.71381	0.711355	0.141449	-0.919626	-0.602556	1.86428	0.938014
1247026	ybbA	1.30273	0.568889	-0.852341	0.0896282	0.285899	0.340852	-0.73565	-1.64475
1247027	STY0554	-0.976925	1.47452	-1.57376	0.824102	-0.602917	0.809996	-0.699187	-0.521741
1247028	STY0556	-1.14511	-1.12157	-0.951667	1.87673	-1.01111	0.205242	-0.0163508	0.247768
1247029	sfbA	-0.389104	-0.38716	-0.944763	1.80827	-0.743222	-0.0445922	0.702178	0.311594
1247030	sfbB	-1.39797	-0.42639	0.297503	2.02504	-0.989632	0.234444	-0.343656	0.293739
1247031	sfbC	0.649015	0.585367	-0.852723	-0.0732281	0.393567	0.745828	-0.467563	-2.11407
1247033	ybbB	0.797648	0.0215297	-1.68561	-0.325361	0.406626	0.366347	-0.152125	0.900312
1247034	STY0562	2.23593	-0.799013	-0.470576	-0.0141458	0.293158	-1.1603	-0.0111369	0.453271
1247035	allR	1.61501	0.577318	-0.542697	-1.34669	1.30306	-0.0285955	-0.558046	-1.37571
1247036	gcl	1.53499	0.945416	-1.16311	-0.997286	1.5984	-0.191211	-0.645238	-0.865021
1247037	hyi	0.979945	0.973883	-1.01198	-0.700525	1.00039	0.592605	-0.226691	-1.69979
1247039	garR	0.867399	0.853821	-1.0654	-0.217687	0.971537	0.29085	-0.410796	-2.27527
1247040	STY0568	0.933158	-0.0572212	-0.722864	0.235894	0.924588	0.748965	-0.257165	-2.07868
1247041	allB	1.03317	-0.800526	-0.0690542	-0.212373	0.0832807	-0.0323401	-0.226721	-1.19553
1247042	STY0572	0.837962	-0.133535	-0.122286	-0.575793	0.440641	0.849958	-0.0322491	-2.58124
1247045	allC	0.169003	-0.57977	-0.225867	0.0671455	0.117323	0.919669	-0.135583	-1.60129
1247046	allD	0.137498	-1.32217	0.499094	0.26965	-0.207612	0.822273	0.566403	-0.993272
1247047	fdrA	-0.871654	-0.897836	0.940121	0.348173	-1.45057	-0.327539	0.920224	-0.0487781
1247048	STY0578	0.00926659	-0.900406	0.93271	0.775493	-1.71243	0.0399212	0.225219	1.17579
1247049	STY0579	-0.454198	-1.95412	1.36749	-0.315198	0.298477	-0.077069	1.59702	0.561171
1247050	arcC	-0.747439	-1.90857	1.43545	0.0839688	-0.114506	-0.0909239	1.53912	0.158472
1247051	purK	-1.88285	-0.714765	0.702998	0.763426	-0.78294	-0.277887	0.100838	0.716654
1247052	purE	-0.352119	1.85545	-0.624322	-0.794933	1.51033	-0.513165	-0.770363	-0.398739
1247053	ybbF	-0.00188626	1.90905	-0.413365	-0.234755	0.411748	-0.87764	0.216408	-1.19326
1247054	ppiB	-1.17673	-1.58244	0.96575	0.925332	-0.814158	0.0117109	0.545963	0.848023
1247055	cysS	0.0294686	-1.35323	0.576575	0.11055	0.241776	0.0899252	0.802208	1.43083
1247056	ybcI	-1.00097	-1.45084	0.820553	0.415976	-0.635637	0.266109	0.631946	1.41333
1247057	ybcJ	0.201946	0.90902	-0.916255	0.0131739	0.336878	0.688781	0.331699	-2.51171
1247059	folD	-0.000996934	0.624857	-0.969229	0.356621	0.135832	0.7506	0.429204	-2.59041
1247060	fimA	-0.228355	0.4242	-1.00265	0.417448	-0.347157	1.00796	0.692157	-2.09889
1247061	fimC	-0.39489	0.385108	-1.00698	0.477642	-0.0411988	1.00531	0.615805	-2.24708
1247062	fimD	-0.368445	0.451323	-1.03727	0.490641	-0.322885	0.967247	0.578761	-1.61419
1247063	fimH	0.281287	0.898303	-0.814741	-0.247207	0.663696	0.630418	0.222309	-2.59574
1247064	fimF	-0.740993	0.431646	-0.974324	1.02691	-0.263762	0.789825	0.166088	-2.17863
1247065	fimZ	-0.533844	0.545727	-0.99014	0.682039	0.123641	0.921493	0.183653	-2.33117
1247066	fimY	0.26932	1.06755	-0.891163	-0.732307	0.778362	0.919201	0.322048	-2.11731
1247072	STYt005	-1.23328	0.556344	-0.0245642	0.0121504	0.270351	0.660271	0.390663	-0.612769
1247073	STY0605	-0.5354	0.0286603	0.284041	0.124439	0.240883	0.872614	0.362947	-0.69259
1247074	gtrB	0.256123	1.03371	-1.0229	-0.477341	0.748094	1.32219	-0.439678	-1.99722
1247077	gtrA	0.67663	1.03736	-0.849362	0.0503304	0.772231	1.32165	-0.959211	-0.481634
1247078	STY0609	0.808706	1.72444	-0.399696	-0.441492	-0.073992	-0.190107	-0.160481	-1.81968
1247080	ykgD	0.090747	0.86946	-0.901109	-0.328407	0.162954	1.23715	0.041335	-2.19955
1247083	ykgC	0.677743	1.33295	-0.341628	-1.29406	0.054388	0.694187	0.323972	-0.106965
1247084	ykgB	0.545484	0.653637	-0.565953	-0.429951	1.33676	0.13448	-0.446141	-2.34418
1247085	pheP	1.43365	-0.147991	-0.568727	-0.235422	1.03838	0.24461	-0.211452	-2.12091
1247086	ybdG	-1.01349	-1.24286	0.538953	0.306191	-0.418306	-0.0762149	-0.48522	0.94727
1247087	apeE	-0.530487	0.896544	-0.953327	0.0527041	0.44128	0.405645	-1.19581	-1.54425
1247088	nfnB	0.832036	1.27437	-1.25518	-0.574894	1.01811	0.749537	-0.435594	-1.3747
1247089	ybdF	0.933235	0.313552	-1.05644	0.0187145	0.915259	0.130741	-0.287152	-2.26944
1247090	STY0622	0.613967	-1.3216	-0.423431	-0.397314	0.42891	0.523125	0.73915	0.746202
1247091	ramA	0.865778	-1.54236	0.034477	0.164793	0.407308	-0.818021	-0.0932518	0.689208
1247092	STY0625	-1.11573	-0.56784	0.777769	0.523534	-0.880885	-0.734044	0.123624	2.03569
1247093	STY0626	-0.792103	0.175792	0.330039	-0.0296614	-0.766559	-0.445788	-0.423388	2.67539
1247094	entD	-0.477106	-0.19317	0.174316	-0.326758	-0.424715	0.0607162	-0.22915	2.7785
1247096	fepA	-0.0361042	-0.816241	0.507212	-0.279368	-0.383278	-0.296746	0.309082	2.65173
1247098	fes	-0.396345	-1.45093	0.326611	-0.000811385	-0.0615826	-0.296833	0.278404	2.64832
1247099	entF	-0.881078	-1.19757	0.691742	0.138113	-0.230276	-0.0153095	0.279683	2.55744
1247100	fepC	-0.855162	-0.715365	0.54877	-0.0413678	-0.492034	0.0514962	0.0346505	2.66781
1247101	fepG	-0.549712	-1.05616	0.547969	-0.112495	-0.47153	-0.039053	0.314659	2.62142
1247102	fepD	-0.626152	-0.795418	0.431734	-0.180648	-0.389382	-0.19841	0.0381359	2.66954
1247103	ybdA	-0.906937	-0.589476	0.537404	0.353684	-0.790882	-0.430098	0.13103	2.625
1247104	fepB	-0.521755	-0.878499	0.808059	-0.0438091	-0.323085	-0.683245	0.253899	2.62907
1247105	entC	-0.38296	-1.05969	0.920829	0.0211733	-0.432974	-0.748275	0.476037	2.3541
1247106	entE	-0.343876	-1.48616	1.19316	0.359696	-0.565695	-0.823318	0.241012	2.0086
1247107	entB	-0.594819	-0.889278	1.00746	-0.0214312	-0.521779	-0.894006	0.292625	1.91963
1247108	entA	1.4568	-0.131923	-0.599762	-1.32879	0.730653	-0.0141358	0.925796	-0.453296
1247109	ybdB	1.38751	0.918076	-1.28217	-0.543975	0.713326	0.157818	0.426845	-0.828368
1247110	cstA	-0.830721	-0.380618	0.60587	0.714317	-0.569534	-0.538818	-0.589417	2.39509
1247111	STY0645	-1.06331	-0.63583	0.299734	0.855367	-0.534487	-0.00300435	-0.36616	2.52125
1247112	ybdH	0.786586	0.321601	-0.646214	-0.26979	1.31279	-0.0552661	-0.56172	-1.82471
1247113	STY0647	0.452897	1.17731	-0.897244	-0.802979	1.33366	0.490614	-0.550105	-1.842
1247114	STY0648	0.326314	1.55499	-1.38056	-0.720728	0.844007	0.778056	-0.419512	-1.49661
1247115	STY0649	-1.5121	-0.186769	-0.768835	-0.0757428	0.0482958	0.0226792	-0.241799	0.74394
1247116	ybdO	-1.28346	1.37752	0.0850141	0.49045	-0.976211	0.596272	-1.19108	0.637899
1247117	dsbG	-1.31222	0.857825	0.536219	0.584164	-1.30325	0.811475	-1.10593	0.174217
1247120	ahpC	-0.362127	0.489115	-0.783892	0.994231	-1.22853	0.947304	-0.133819	-1.49381
1247121	ahpF	-0.421164	-2.0137	-0.0164891	0.658552	-0.192549	0.132249	0.192825	0.792822
1247122	STY0658	-0.278114	-1.27582	-0.744208	0.673076	-0.552856	1.13655	0.538522	0.966413
1247123	STY0659	1.41083	1.37167	-0.642537	-0.541567	1.31973	0.114068	-0.570434	-1.45459
1247124	STY0660	0.511456	-1.10786	1.31574	0.562552	-0.680827	-1.36033	0.383847	0.847243
1247125	STY0661	0.769064	0.754935	0.0612429	-1.47792	-0.489913	0.170929	1.08543	-0.802383
1247126	ybdQ	-1.4985	-0.926235	1.01087	0.959058	-1.23076	-0.401454	0.360751	1.43153
1247127	ybdR	-0.479613	-0.699306	2.23827	-0.18945	-0.688202	-0.290871	0.40328	0.0729565
1247128	rnk	-0.356426	-0.436306	2.1324	-0.512413	-0.63611	-0.0946036	0.438782	-0.159151
1247129	rna	-0.713968	-0.562719	2.19554	-0.313283	-0.628071	-0.554355	0.52285	-0.12791
1247130	citT	-0.509412	-0.293946	2.18726	-0.347159	-0.670156	-0.386793	0.351553	-0.299518
1247131	citG	-0.304907	-0.697216	2.16561	-0.416352	-0.616676	-0.307305	0.455685	-0.122268
1247132	citX	-0.408434	-0.503025	2.25942	-0.449055	-0.052558	-0.240388	0.166495	-0.400844
1247133	citF	-0.533864	0.235694	1.51468	-1.01998	0.0115843	-0.0373634	0.13781	-0.749613
1247134	citE	-0.186549	0.376928	0.288673	0.561445	-0.117195	0.0307874	-0.253339	-2.58552
1247135	citD	0.401807	-0.772883	1.33216	0.380909	-0.25961	-0.763269	-0.118754	-1.95346
1247136	citC	0.804256	0.302074	0.00932508	-0.09017	0.804914	0.070915	0.112227	-2.94033
1247137	dpiB	0.456686	1.1507	-0.423248	-1.68973	1.49126	0.036949	-0.168051	-0.99727
1247138	dpiA	1.1989	0.543209	-0.840696	-0.680747	0.685609	0.993447	0.448856	-1.07361
1247139	dcuC	0.129365	1.18521	-0.357167	0.493969	-1.99337	-0.0519707	0.427046	0.532538
1247141	pagP	1.20204	0.791584	-0.630501	-0.171865	0.59725	0.642943	0.535798	-1.85051
1247142	cspE	-1.15951	0.543446	1.58155	-1.24963	-0.422306	0.0970155	-0.711411	1.34756
1247143	crcB	0.120772	0.412828	-0.626166	-1.14261	0.898543	0.344314	0.694371	-1.78414
1247144	tatE	-1.13919	-1.27474	1.30972	0.359085	-0.725573	-0.355422	0.0505989	1.79764
1247145	lipA	1.6105	-0.0478617	-0.51099	-0.948613	1.38403	0.53966	0.216551	-1.27417
1247146	ybeF	-1.03532	-1.1342	1.47904	-0.155106	-0.780734	-0.714031	0.437492	0.865306
1247147	lipB	-0.601835	-1.80747	1.31509	0.536641	-0.604896	-0.510768	0.674846	1.21551
1247148	ybeD	-0.738068	-1.52071	1.53775	0.124194	-1.19958	-0.348748	0.774037	1.37774
1247149	dacA	-1.14901	-0.993907	1.54858	0.426447	-1.05189	-0.585055	0.469525	1.07132
1247150	rlpA	-1.20652	-1.65236	0.967966	0.222589	-0.940134	-0.452659	0.690326	1.1406
1247151	mrdB	-1.12122	-1.62066	1.25734	0.358026	-0.792706	-0.232855	0.730228	1.24899
1247152	pbpA	-1.19534	-1.27224	0.18416	1.74553	-0.389589	0.0957238	-0.785333	0.388176
1247153	ybeA	0.241135	0.0890281	-1.10107	0.960872	0.0989752	0.846345	0.259245	-2.26709
1247154	ybeB	-0.828493	-1.89643	1.1702	0.770839	-0.868933	-0.397425	0.553956	1.15643
1247155	cobC	-0.505489	-1.83821	1.22756	0.6771	-0.687463	-0.460072	0.658308	1.2516
1247156	cobD	0.811441	-1.56512	1.03719	-0.123168	0.258589	-0.467017	0.410793	1.42721
1247157	STY0696	-0.912926	-1.68578	1.53058	0.352955	-0.590349	-0.356492	0.26673	1.34127
1247160	holA	0.383277	0.990879	-0.980558	0.64569	-0.524016	0.474882	-0.0885515	-1.75394
1247161	rlpB	0.488629	0.862908	-0.70232	0.194662	0.743138	0.376123	-0.309904	-2.76558
1247162	leuS	1.13516	1.20302	-1.2363	-0.1107	0.745009	0.26087	-0.356754	-1.88063
1247164	STY0702	-0.351089	0.383557	-1.53257	1.14386	-0.478508	1.03222	-0.224789	-1.57253
1247165	STY0703	0.65095	-1.11427	0.570339	-0.225616	0.0526783	-1.39409	0.620497	0.649047
1247166	ybeL	0.235523	-1.43549	-0.0308226	0.221781	-0.234748	-1.31436	0.676561	0.889466
1247167	ybeK	0.10818	-1.60619	-0.0718454	0.711936	0.111435	-1.191	0.343062	0.635066
1247168	gltL	-0.209938	-0.570328	-0.792633	1.28702	0.522638	-1.12995	-0.375366	-0.0568913
1247169	gltK	-0.41538	-1.93647	1.22249	0.330977	-0.345312	-0.369843	0.95094	-0.303247
1247170	gltJ	0.965348	-1.55272	0.336249	-0.160918	0.989681	-0.428891	0.730513	-1.56341
1247171	ybeJ	1.07156	-0.897408	-0.41836	-0.0918268	1.24463	-0.313625	0.489426	-1.50326
1247172	lnt	0.9716	0.598493	-0.774375	-0.452859	1.42686	0.133135	0.0343175	-1.6412
1247173	STY0712	-1.10926	-0.967446	1.51149	-0.115422	-0.889777	-0.248808	0.0734787	1.70656
1247174	STY0714	0.735348	0.41349	-1.41679	0.991111	-0.0463974	1.1387	-0.798351	-1.25804
1247175	STYt009	-0.958557	-0.0717009	-0.268566	-0.067541	-0.923163	1.91378	-0.847713	0.484552
1247176	STYt010	-0.358513	-2.27859	1.13023	0.687278	-0.190169	-0.0817264	0.0659808	1.14335
1247177	STYt011	-0.352779	-2.38198	1.17858	0.641508	-0.297785	-0.32386	0.250418	-0.0449871
1247178	asnB	-0.41638	-2.14985	1.1193	0.688817	0.0139998	0.243479	0.297059	0.752746
1247179	nagD	-0.140299	0.508508	-1.38118	-0.505364	0.490095	1.60524	-1.03732	-0.207059
1247180	nagC	1.13552	0.25373	-1.43018	-0.266499	0.821841	0.331899	0.207615	-1.9741
1247181	nagA	-0.347538	-0.79618	0.903346	0.0967697	0.150004	-0.749162	0.121627	2.06845
1247182	nagB	0.904218	1.02197	-1.33744	-0.367527	0.963976	0.558851	-0.198822	-1.89589
1247183	nagE	1.06079	0.881162	-1.30653	-0.410672	1.22996	0.543741	-0.179801	-1.84463
1247184	glnS	1.10067	-1.79531	-0.595829	0.891134	0.858412	-0.586405	0.750704	0.541423
1247185	ybfM	0.659411	-2.08462	0.0349848	-0.559001	0.390272	-0.0372143	1.22666	1.16274
1247186	STY0726	0.357265	-1.79741	0.0378935	-0.233212	0.0165843	-0.218063	0.847738	1.90186
1247187	citA	-1.06311	-1.9345	-0.244116	0.642529	-0.51536	0.678397	0.179335	1.67724
1247188	citB	0.191837	2.00048	-0.818218	-0.770126	0.435181	0.673337	-0.252633	-0.241484
1247189	STY0729	-0.521143	1.31665	-0.436745	-1.46581	1.41487	0.257802	-0.737133	-0.846193
1247190	STY0730	-0.731019	-1.07178	1.7887	0.0172062	-0.655534	-0.521954	-0.349882	0.89548
1247191	fur	-1.40431	-0.186322	0.71323	0.339822	-0.8254	-0.422891	-0.278861	2.33925
1247192	fldA	-0.937876	0.81535	1.2049	-1.19042	-0.0868524	-0.352116	-0.211702	0.563828
1247193	ybfE	-0.627004	-1.34425	1.50347	-0.334353	-0.16359	-0.596946	0.41768	1.56573
1247194	ybfF	0.300393	-0.355743	0.453683	0.627997	0.0151716	0.39108	0.405623	-2.93476
1247195	seqA	0.408167	-0.291954	0.384258	0.509232	0.193473	0.416219	0.375189	-3.03423
1247197	pgm	-0.426291	-1.01029	1.15068	0.00983421	-0.630753	-0.904994	2.17493	-0.259336
1247198	STY0737	0.188501	-1.0622	1.41099	-0.417081	-0.315229	-0.828388	2.00216	-0.231024
1247199	potE	0.602278	-1.26912	1.45368	-0.567721	0.103344	-0.825916	1.74326	-0.599862
1247201	kdpD	0.668455	-1.11431	1.43604	-0.819496	0.398909	-0.926589	1.50028	-0.333122
1247202	kdpC	0.769308	1.41802	-1.16849	-0.157833	0.47811	0.996656	-0.402123	-1.29507
1247203	kdpB	0.886045	-0.585979	-0.363244	-0.232548	0.941004	0.0425511	0.722777	-0.128079
1247204	kdpA	-0.587325	1.11563	-0.464053	-0.706433	0.418792	0.636068	-0.0315953	-1.34163
1247205	ybfA	0.281331	0.198077	0.655378	-0.726821	-1.51567	-1.26502	0.583535	1.55652
1247206	phrB	0.0192954	-0.930694	1.02625	0.2632	-1.53607	-0.83747	0.589081	1.74963
1247207	STY0750	-0.313302	-1.41623	0.954361	0.278908	-1.21731	-0.460882	0.888427	1.48333
1247208	STY0751	-0.217556	-1.34286	0.814267	0.29645	-1.49582	-0.264283	1.09088	1.61315
1247210	STY0752	-2.03829	0.29977	0.066107	0.0263014	-0.504403	0.791512	-0.0395087	-0.512184
1247212	STY0753	-0.97494	0.274816	1.1502	-0.1934	-0.829564	-0.663083	0.955976	-1.44867
1247214	STY0754	-1.22697	0.697933	0.446148	-0.0853357	-0.344971	-0.38538	0.886535	-1.66543
1247215	STY0756	-0.888726	1.31567	-0.0697319	-0.909578	-0.444768	-0.0975368	0.718284	-1.17278
1247217	STY0758	-0.380727	1.47536	-0.508921	-1.12372	0.432601	-0.167656	0.303734	-1.4419
1247219	STY0760	-0.619793	1.5868	-0.498272	-1.11638	0.38102	0.314305	0.0757247	-1.2745
1247222	STY0761	-0.294587	0.997366	-1.66743	0.430905	-0.460425	1.16669	0.116611	0.579783
1247223	STY0764	1.61579	-0.549292	-1.2419	-0.527859	1.94085	0.0609217	0.0521184	-0.211025
1247224	STY0767	0.850983	0.392183	-1.50478	-1.14349	1.23952	0.304255	-0.0732129	0.329267
1247226	nei	0.67901	0.261402	-0.623242	-1.8327	0.589911	0.57731	0.765912	0.451435
1247227	STY0772	0.76612	-0.0818804	-0.508311	-1.75457	0.257298	0.134396	1.04422	1.03829
1247228	gltA	0.761318	-0.660223	-0.375772	-1.37418	-0.043048	-0.00704674	1.23049	1.33666
1247229	sdhC	0.695929	-0.500839	-0.466522	-1.32359	0.122902	0.0720446	1.23397	1.12385
1247230	sdhD	0.310022	-1.04037	0.400237	-1.03218	-0.516149	-0.456573	1.02425	1.68492
1247231	sdhA	0.214204	-1.25112	0.734035	-0.86186	-0.40093	-0.366145	0.937611	1.57941
1247232	sdhB	0.28933	-1.18221	0.715864	-1.06613	-0.244828	-0.450967	0.989908	1.45604
1247233	sucA	0.289939	-0.928735	0.709949	-1.10574	-0.194047	-0.315595	1.10197	1.47214
1247234	sucB	0.468625	-0.111312	0.160264	-0.357183	0.510585	0.197969	0.379864	-2.64175
1247235	sucC	0.644979	-0.54422	0.245814	-0.327546	0.522285	0.0686306	0.578701	-2.44748
1247236	sucD	0.840419	-0.357121	0.237665	-0.323974	0.53492	0.0447195	0.584533	-2.55432
1247237	cydA	0.470592	-0.532278	0.29491	-0.0594109	0.378882	0.192473	0.771666	-2.54078
1247238	cydB	0.605447	0.71345	0.638378	-0.640115	-0.430368	-0.382662	-0.199234	0.552363
1247239	STY0788	-0.536725	-0.550662	1.38559	-0.574849	-0.535897	-0.924576	0.361097	1.45069
1247240	STY0789	-0.173781	-0.301584	1.33896	-0.555455	-0.383486	-1.34666	0.345933	1.35467
1247241	ybgC	-0.148848	-0.502634	1.50725	-0.343959	-0.93058	-1.30138	0.156997	1.70559
1247242	tolQ	-0.0364112	-0.497429	1.175	-0.364842	-0.752334	-1.05958	0.0109937	2.11462
1247243	tolR	0.848485	0.127655	0.117285	-0.733661	-0.459232	-0.942195	-0.042696	2.44376
1247244	tolA	-0.900111	-0.4596	0.846815	0.173543	-1.59437	-0.832562	0.168536	2.0552
1247245	STYt012	1.07293	0.326704	-0.722163	-0.857439	0.9293	0.860324	-0.3873	-1.67796
1247246	STYt013	1.56725	0.919591	-1.18867	-0.603328	1.41836	0.0476222	-0.0886122	-1.16059
1247247	STYt014	0.867655	0.399978	-0.405936	1.1984	1.02239	-0.418483	-0.659376	-2.27185
1247248	nadA	0.544161	0.983947	0.0033581	-0.584492	1.29252	-0.762197	-0.0841799	-1.99286
1247249	pnuC	-0.758455	0.946855	-1.77816	1.20976	-0.154565	0.648637	-0.695622	-0.88619
1247250	ybgR	-1.14555	-0.99716	0.601343	1.46519	-1.26173	-0.512841	-0.36709	0.854293
1247251	STY0800	-0.951574	-0.726669	0.44688	1.45568	-1.74248	-0.238629	0.44454	0.457987
1247252	aroG	0.238188	0.744786	-0.531906	-0.831123	0.620982	-0.470492	-0.649465	2.24666
1247253	STY0802	-1.07214	-0.820805	1.33777	0.603644	-1.05089	-0.735854	0.380717	1.50563
1247254	STY0803	-0.761236	-1.0482	1.20029	0.788854	-1.11668	-0.783727	0.152242	1.68057
1247255	gpmA	0.309887	-1.71225	0.874386	-0.197277	-0.46302	-0.552946	-0.119399	1.46361
1247257	galK	0.195516	1.46233	-1.23224	-0.757926	0.910176	0.899102	-0.488348	-1.69646
1247258	galT	-0.796942	0.144614	-0.126674	0.0265485	-0.589217	-0.592997	0.32476	2.45047
1247259	galE	-0.339854	0.543075	-0.247991	0.27434	-0.359793	0.200632	0.631259	0.527535
1247262	modF	1.24254	-0.563956	-0.694463	0.0598719	1.2921	0.00431757	0.552232	-0.537962
1247264	modA	-1.40821	-0.123222	0.721625	1.00106	-1.25225	0.295906	0.219003	-0.236528
1247265	modB	-0.591438	-0.668853	1.31651	0.688991	-1.27075	-0.907815	-0.354394	1.20155
1247266	modC	-0.799326	-1.46292	0.742416	0.107437	0.576777	0.0046765	0.874779	-0.813862
1247267	ybhA	1.14703	0.373705	-1.77132	-0.441586	1.17153	0.425911	0.040153	-0.611343
1247268	ybhE	1.32753	-0.784196	-1.29621	-0.125229	1.02508	-0.0449694	0.563774	-0.174182
1247269	ybhC	1.29339	-0.0892212	-1.16543	0.0523822	1.16551	-0.22439	0.201992	-1.06643
1247270	hutI	2.02572	-0.816313	-0.485396	-0.600439	1.55209	-0.450648	-0.250042	-0.496284
1247271	hutG	2.15762	-0.671706	-0.490841	-0.539524	1.45808	-0.609498	-0.167366	-0.370646
1247272	hutC	0.985927	-1.13774	0.0371232	-0.37747	0.882578	-0.474689	0.695321	1.43051
1247273	hutU	1.13643	0.0194336	-0.74992	-0.918379	1.22746	0.485322	0.872912	-1.23823
1247274	hutH	1.22437	-0.0109253	-0.60255	-1.02554	1.12995	0.144038	0.908249	-1.41726
1247275	ybhB	1.38332	-0.492219	-0.499899	-0.907093	1.12897	-0.250372	1.17981	-1.02179
1247276	bioA	1.43717	-0.799223	-0.186935	-0.857609	0.520064	-1.00026	1.55791	-0.780768
1247277	bioB	1.50714	-0.773861	-0.116124	-0.698191	0.920735	-0.822492	1.25475	-0.649904
1247278	bioF	-1.20065	-0.924018	1.21026	1.37266	-1.09127	-0.667554	-0.202272	1.01727
1247281	bioC	0.884542	0.867226	-1.2641	0.24426	0.691673	0.716226	0.0588257	-1.57168
1247282	bioD	0.855858	0.895216	-1.6542	0.0664692	0.17401	0.94883	-0.833362	0.67517
1247283	uvrB	0.858153	-0.92049	0.293038	-0.454198	0.754519	-0.753225	-0.682769	1.80702
1247284	STY0835	0.617013	-1.32377	0.728199	-0.301419	0.492402	-0.934085	-0.321924	1.70962
1247285	moaA	0.617716	-1.25941	0.848981	-0.113801	0.120773	-1.04044	-0.231935	1.77762
1247286	moaB	0.610904	-1.4088	0.930012	-0.230284	0.254828	-1.06127	-0.0263721	1.72049
1247288	moaC	0.741978	1.07699	-0.663087	-0.503156	1.18047	0.132563	-0.861984	-1.70004
1247290	moaD	0.503306	-1.20516	1.82567	0.0178832	-0.174423	-1.33207	0.252249	0.201804
1247291	moaE	0.481656	-1.55386	1.56437	-0.0889861	0.192642	-1.41591	0.334019	0.287102
1247292	STY0843	0.128477	-1.21742	1.79413	0.384288	-0.057722	-1.34614	0.0955831	0.275052
1247293	ybhN	0.833599	1.13043	-1.376	-0.185192	0.699782	0.759283	-0.206334	-1.55063
1247294	ybhO	1.39508	-1.2468	-0.0485475	0.57609	0.489209	-1.22383	1.02276	-0.255712
1247295	ybhP	1.37537	-1.2382	-0.282139	0.187542	0.93376	-1.11865	1.35444	-0.318643
1247296	STY0849	1.34509	-1.4159	-0.593136	0.441856	0.914297	-1.11617	1.0235	-0.333566
1247297	STY0850	1.51139	-0.427473	-1.20184	-0.0902342	1.35655	-0.419388	0.59231	-0.729282
1247298	STY0851	1.24125	0.639299	-1.53728	0.0783108	0.977474	0.376337	-0.255138	-0.703553
1247299	ybhF	-1.06768	-1.0925	1.03438	0.192629	-1.44375	0.141384	0.954652	1.34035
1247302	STY0853	-0.531537	1.58878	-0.852515	-0.644359	-0.23566	1.69942	-0.722905	-0.0946028
1247304	ybiH	0.73721	1.66367	-1.25889	0.0984409	0.910734	0.162545	-0.858209	-1.62818
1247306	rhlE	-0.386048	-1.63262	0.922163	0.827915	-0.380306	-0.592154	0.2411	0.0252547
1247307	ybiJ	-1.25352	-0.844304	1.01818	1.11429	-1.03951	-0.434615	0.244806	-0.00824212
1247308	ybiI	-1.26783	-0.568357	0.746065	1.4218	-0.96307	-0.450935	0.0340394	-0.192401
1247309	STY0865	-1.25582	-0.0929906	0.776888	1.31531	-0.879281	-0.517773	-0.0967163	-0.446244
1247310	glnQ	-0.150413	2.02462	-0.601262	-0.142839	0.0910581	0.472253	-0.773865	-1.23553
1247312	glnH	-0.120826	-0.414634	0.567451	0.163021	0.55074	-1.52019	0.0795072	1.71396
1247314	dps	0.477565	0.990697	-0.982418	-0.875319	0.667737	1.04447	-0.299371	-1.96028
1247315	ybiF	0.31596	0.311052	0.24866	-1.5873	-0.527571	-0.208875	0.0493401	1.2191
1247316	ompX	-0.659481	-1.21547	0.776599	-0.293522	-1.12233	-0.275421	0.831786	2.06505
1247317	ybiP	-1.42409	-1.39553	1.67861	-0.250366	-0.83905	-0.108701	0.438369	0.683191
1247318	STY0876	-1.37297	-0.324655	0.597939	0.921596	-1.49089	0.404601	0.508692	0.826748
1247319	ybiR	0.234473	-1.34458	0.161733	0.0983813	0.224687	-0.665564	-0.0462488	1.95418
1247320	ybiS	-0.80573	1.08531	-0.346345	-0.869515	0.246786	0.651868	-0.696016	1.45804
1247321	ybiT	0.351758	-0.430189	-0.517185	0.633703	0.315704	0.084244	0.587341	-2.34888
1247322	STY0880	-0.0701105	0.730152	-0.83957	1.02813	0.298044	0.512184	-0.0570103	-2.0401
1247323	STY0881	-0.786787	-1.59458	1.15521	0.184797	-0.607128	-0.473689	0.333262	1.98644
1247324	ybiW	-1.00652	-1.4506	1.13875	0.553293	-0.753306	-0.172513	0.211756	1.75485
1247325	ybiY	-0.825117	0.318057	-0.0611158	0.91419	-1.33958	-0.42389	-0.266229	1.7665
1247326	moeB	-0.27455	-1.38586	0.671616	0.527054	-0.982113	-0.631562	0.621463	1.8673
1247327	moeA	1.1827	-1.02479	0.271191	-0.834654	0.0244754	-1.42691	0.555821	0.598053
1247328	ybiK	0.370365	-2.05914	0.612356	0.745358	-1.01048	-0.458776	0.83303	1.22717
1247329	STY0887	-0.90188	-1.16402	0.743218	0.697463	-1.61577	-0.398354	0.891294	1.5439
1247330	yliB	-1.18438	-1.57981	1.68359	-0.16752	-0.72466	0.0526105	0.535956	0.541364
1247331	yliC	0.620511	1.23243	-1.12746	0.0442046	0.525667	0.552142	0.148252	-2.25928
1247332	yliD	1.25153	-0.622659	-0.617672	-0.483441	1.333	0.490595	-0.0582541	-1.79174
1247333	yliG	-0.272859	-0.150384	-1.18518	0.118798	-0.714662	0.201016	0.467056	1.40974
1247334	STY0893	0.606971	-1.04929	0.419466	-0.11416	-0.217962	-1.39483	0.331179	1.36543
1247335	yliI	-0.953441	-1.03583	1.64259	0.33181	-0.917014	-0.426112	0.900604	1.23588
1247336	yliJ	-0.342083	-1.18792	1.63882	-0.841764	-0.652282	-0.640366	1.34298	1.03852
1247337	dacC	0.4939	-0.325411	0.474653	-1.18276	-0.87493	0.888078	1.13222	-0.662374
1247338	deoR	0.0239314	-0.368389	-0.629705	0.480085	0.43009	0.42621	-0.506593	1.96147
1247339	ybjG	-1.27555	-0.962267	-0.132637	0.811971	-1.43664	0.673721	0.0678343	1.51769
1247340	mdfA	0.579723	1.08451	-1.41859	-0.323113	-1.03313	0.942979	0.04915	-0.353224
1247341	STY0900	0.0936603	1.25065	-0.825441	0.231201	0.0357322	0.34679	-0.363676	-1.41429
1247342	STY0901	0.796419	0.853825	-1.00382	0.674733	0.12646	0.0886519	-0.267801	-2.17534
1247343	STY0902	-0.223809	2.04696	-0.943843	-0.131187	-0.131693	0.883721	-0.593505	-0.707957
1247344	STY0903	-0.315616	-2.06893	0.971425	0.799608	-0.616393	-0.420501	0.263429	1.4991
1247345	STY0904	-0.357661	-1.74327	1.19205	0.637223	-0.700825	-0.635489	0.343955	1.58021
1247346	grxA	-0.578712	-1.60556	1.31633	0.116349	-1.31176	-0.245887	0.882882	1.01562
1247347	ybjC	1.34859	-0.0917958	-0.0147494	-1.37418	1.32916	-0.52744	0.657792	-1.2367
1247348	nfsA	0.992147	-0.197766	-0.296858	-1.76251	1.14778	-0.113813	0.180623	0.370375
1247349	rimK	1.01987	-0.382089	-0.218609	-1.45762	0.77952	-0.275012	0.634	0.940641
1247350	STY0909	0.687068	-1.65662	0.452859	-1.03888	-0.470222	-0.199952	0.479768	1.62702
1247351	potF	0.225626	-0.95136	-0.438146	0.695013	-0.537728	-0.453187	0.80896	1.70962
1247352	potG	-0.327035	-0.821796	1.82024	0.783666	-0.942971	-1.00882	0.292898	0.941498
1247353	potH	-1.26342	-1.14189	1.68743	0.446663	-1.24727	-0.41096	0.278724	0.715436
1247355	potI	0.972781	0.970725	-0.702733	-0.54883	1.04483	0.162056	-0.527301	-2.30092
1247356	STY0914	0.939679	0.865522	-0.697774	-0.708266	1.22748	-0.160076	-0.180096	-2.25178
1247357	ybjF	0.844733	0.452432	-0.761703	0.0990078	0.995477	0.207555	-0.498531	-2.38429
1247358	STY0917	0.284128	0.796844	-0.766576	-0.721074	0.554496	0.444276	0.00408543	-1.66286
1247359	STY0918	0.581635	-0.305228	-0.761508	-0.732943	0.713882	0.610993	-0.0700245	-0.922376
1247360	STY0919	0.394252	-0.634779	-0.388354	-0.837124	0.94861	0.544942	-0.639166	-1.06184
1247361	artJ	0.6469	0.284566	-0.523903	-0.97434	1.12485	0.411787	-0.923694	-1.56656
1247362	artM	0.359592	1.16094	-0.44975	-1.11507	0.922144	0.63848	-0.812452	-1.40316
1247363	artQ	-0.371731	0.103118	-0.629196	0.937798	0.218297	0.982439	-0.901329	-1.84109
1247364	artI	-0.826578	-0.201098	1.08463	0.936307	-1.60646	-0.628508	0.375762	1.56699
1247366	STY0925	-0.38019	-0.189754	-0.873227	0.886878	-0.433465	0.974411	0.0661428	-1.98825
1247367	STY0926	-1.0003	-1.2419	-0.0677986	1.03662	-0.727708	0.134841	0.370206	1.57591
1247368	STY0927	-0.256311	-0.11135	-1.3054	0.720361	-0.335889	0.770406	0.49116	1.46867
1247369	STY0928	-0.515764	-1.37066	0.875654	1.29629	-0.512038	-1.09453	0.0145059	1.07829
1247370	STY0929	-0.337532	-1.8331	0.701875	1.33627	-1.24095	0.152055	0.500202	0.377321
1247371	ybjU	-0.770914	-0.146982	0.298291	1.99033	-1.29016	0.37353	0.286038	-1.24464
1247372	poxB	0.687063	0.288509	-1.90751	-0.0951977	0.599989	0.520872	0.124237	-1.13455
1247373	hcr	0.756914	0.121949	-1.53981	0.145653	0.717596	0.866779	0.170611	-1.54558
1247374	STY0933	-1.30092	1.07517	-0.278807	-0.0519749	0.218486	0.166419	0.409045	-1.59599
1247375	STY0934	0.298272	0.147246	-1.03903	-0.226965	0.336004	-0.916389	0.185782	-0.924846
1247376	STY0935	1.17808	-0.650532	-0.608829	-0.25129	-0.158685	-0.65337	1.36073	0.920054
1247377	STY0936	1.13045	0.826682	-0.794864	-0.391087	0.978681	0.374187	-0.176937	-2.2402
1247378	ybjY	0.0691348	2.32884	-0.80779	-0.199748	-0.65685	0.0732504	-0.68705	-0.0970303
1247379	ybjZ	0.378319	-0.0684638	-0.823304	0.587656	-1.75335	-0.0458794	-0.324509	1.20289
1247384	clpA	0.523914	-0.421969	1.11595	0.518001	0.0690002	-0.205438	-1.65313	-0.513942
1247385	STYt015	-0.365029	0.448447	-0.053604	0.54729	-1.01795	-0.0525657	-1.03604	0.15908
1247386	STY0948	0.770759	0.370775	-0.245339	-0.211315	0.835829	0.902078	0.653965	-0.440187
1247387	STY0949	-0.328848	-1.5581	0.777752	0.850095	-0.558174	-0.568214	0.809817	1.56566
1247388	acT	-0.633956	-1.75906	0.841488	0.548279	-0.436186	-0.53058	0.903104	1.72598
1247389	infA	-1.46251	-0.881435	0.655816	1.15235	-0.774918	-0.480159	0.362058	0.97393
1247390	aat	-1.02154	0.151499	0.819845	-0.383358	-0.655494	-0.0907959	-0.525014	2.2338
1247391	cydC	0.886291	1.27791	-1.75861	-0.810656	0.706405	-0.0854836	-0.558929	0.605182
1247392	cydD	-0.793746	-1.36747	0.748146	0.416504	-0.935078	-0.197015	0.380596	2.09029
1247393	trxB	-1.18409	-0.292931	1.85543	0.318324	-1.54217	-0.480889	0.0533733	0.795099
1247394	lrp	-1.38631	-0.492734	1.46787	0.831243	-1.55074	-0.256127	0.191072	0.954543
1247395	ftsK	-1.26572	-1.15249	0.694194	1.18452	-1.44123	-0.173529	0.48102	0.785736
1247396	lolA	0.731961	0.572988	-0.717493	0.225642	0.548153	0.392852	0.00821144	-2.85716
1247397	ycaJ	0.826051	0.0945863	-0.265266	0.266402	0.393412	0.124028	0.236308	-3.01579
1247398	serS	1.03123	-0.0190098	-0.186528	0.318591	-0.16248	-0.132453	0.353023	-2.72898
1247400	dmsA	-1.08753	-0.718641	1.69977	-0.16252	-1.12438	-0.415415	0.941373	0.57901
1247401	dmsB	0.19054	0.0418293	1.58915	-2.23357	0.316303	-0.260527	0.334782	0.170931
1247402	dmsC	-0.863346	0.6991	1.03095	0.664737	-0.285642	0.310858	-0.934722	-1.97892
1247405	ycaD	0.573315	0.142524	1.28288	0.389943	0.140505	-0.477881	-0.242941	-2.09953
1247406	ycaM	0.401533	0.685784	0.236442	0.047622	0.388674	0.216888	0.0166586	-2.77457
1247407	pflA	-0.896961	-0.948255	1.39651	-0.723383	-1.05954	0.369441	0.456433	1.02734
1247408	pflB	1.69717	-0.609352	-0.407524	0.250558	0.0567226	-1.61253	-0.0514683	0.0638116
1247409	focA	-1.02211	-1.00016	0.555982	1.02796	-0.805677	-0.512146	0.203207	1.94564
1247410	STY0975	-1.17446	-1.3878	0.479295	1.08899	-1.02633	-0.628617	0.241622	1.2779
1247411	STY0976	-0.599955	0.343806	-0.0114628	1.48012	-0.648364	-0.363961	-0.361945	-0.594909
1247412	serC	-1.03952	-0.882981	1.80856	-0.00101091	-0.917555	-0.63641	0.428419	1.16389
1247413	aroA	-1.00216	-0.0445195	1.01028	-0.360983	-0.881295	-0.0646686	0.131258	1.91004
1247414	STY0979	1.76462	0.138007	-0.0809912	-1.17267	1.66589	0.141598	-0.100608	-0.97877
1247415	cmk	-0.604574	0.484341	-0.259477	0.934459	-1.41951	0.343276	-0.0866005	-1.16591
1247416	rpsA	-1.38012	-0.782549	1.15126	0.143745	-1.24635	-0.159251	0.193523	0.843235
1247417	himD	-0.820349	-1.18846	1.35913	0.0335501	-0.995635	-0.0390719	0.670011	1.68526
1247419	ycaI	-0.459398	-0.693909	0.538269	0.578141	-2.11807	-0.498632	0.555497	1.86631
1247420	msbA	-0.0977158	-1.37777	0.599389	0.753027	-1.29605	-0.902924	0.528967	1.89271
1247421	lpxK	0.249239	0.285405	-1.2657	1.11597	-0.136832	0.827022	0.115052	-1.85971
1247422	STY0989	-1.48363	0.354815	0.288647	0.748577	-0.192426	0.498783	-0.729757	-1.47664
1247423	kdsB	-1.03219	-1.25823	1.46735	0.655299	-1.33999	-0.220106	0.214654	1.41824
1247424	STY0991	-0.712593	-1.19269	1.43722	0.274588	-1.17154	-0.541325	0.616498	1.69937
1247425	ycbC	-0.598671	-1.33894	1.59704	0.320676	-0.77493	-0.534292	0.412354	1.46045
1247426	smtA	-0.796373	-1.21821	1.36171	0.341741	-0.893126	-0.490518	0.458813	1.74361
1247427	mukF	0.00162292	-0.115634	-1.21909	0.993792	-0.399383	1.36333	-1.21939	0.527223
1247428	mukE	-1.11468	-0.41994	0.239004	-0.240634	-1.28823	0.0133328	0.486043	-0.102746
1247430	ycbB	-0.916772	-1.04915	-0.0125846	0.241552	-0.288045	0.143481	0.947328	2.05451
1247431	STY0998	0.972764	0.775008	-0.979272	-0.916601	1.08864	0.325515	0.166672	-1.87199
1247432	ycbL	-0.709903	-0.494165	0.401633	-0.598959	-0.343338	-0.253358	0.39274	1.7024
1247433	aspC	1.28711	1.36436	-1.29612	-0.829677	0.857008	0.27371	-0.222683	-1.22415
1247435	ompF	0.564282	1.35705	-1.25799	-0.389435	0.583552	0.470451	-0.124927	-2.06709
1247437	STY1005	-0.520037	1.66925	-0.314589	0.928862	-0.658229	-0.444823	-0.56021	-0.779705
1247438	STY1009	0.688226	-0.155105	-0.547719	0.552037	0.466477	-0.314742	-0.324797	-2.346
1247447	int	-0.0991027	1.2874	-1.58754	0.405512	0.227589	1.23842	-0.641644	-0.988699
1247448	xis	1.03781	1.37175	-1.24701	-1.14339	0.673191	0.418848	-0.453564	-0.983132
1247449	STY1013	0.4284	0.104998	-0.29849	-1.09242	-0.154531	-1.40999	0.112314	-0.462045
1247452	STY1021	-0.251519	0.637276	-1.05129	0.864424	0.563608	0.799271	-1.08334	-0.732533
1247453	STY1022	-0.968845	0.332352	-1.85221	0.71541	0.439103	0.547826	-0.158295	-0.915253
1247458	STY1023	0.0330993	1.87753	-1.3098	-0.412472	0.601238	0.850874	-0.508514	-1.09529
1247460	STY1026	0.958138	1.23706	-1.10732	-0.391248	0.75137	0.901097	-0.0178364	-1.36958
1247461	STY1027	0.315503	-0.149153	-0.888992	0.798265	-0.285299	1.23725	-0.614478	-1.94607
1247462	STY1032	0.844597	1.36463	-1.3867	-0.528939	0.943666	-0.166683	-0.361319	-1.45179
1247464	STY1034	0.0104653	0.921335	-0.0867733	-0.487005	0.589839	0.41545	-0.366782	-2.79535
1247467	STY1035	-1.05231	0.621756	-0.460216	1.33246	-1.11811	-0.0375654	0.413293	-0.392459
1247501	STY1036	0.273846	2.113	-0.498975	-0.823848	-0.221057	0.808783	-0.48618	-0.944229
1247502	STY1039	-0.335478	0.0524175	-0.392137	0.263472	-1.77777	-0.235727	0.0890192	2.36728
1247503	STY1042	-1.28501	0.319154	0.839218	0.290538	-1.01506	-0.396913	0.817954	-1.54821
1247504	STY1077	0.808923	0.794119	0.260925	-0.614938	1.13095	0.187167	-0.275213	-2.21935
1247505	pepN	-0.121461	-1.18458	0.315007	0.720837	-1.67484	-0.22449	0.255898	1.7664
1247506	pyrD	-0.750216	-1.38327	1.86454	-0.314108	-0.970758	-0.190345	0.405633	1.02864
1247507	STY1080	-0.665039	-1.46087	1.93683	-0.335345	-0.65868	-0.299886	0.478915	1.10628
1247508	STY1081	0.0841477	-1.53448	1.35399	-0.368589	-0.691824	-0.642934	0.719846	1.7683
1247509	STY1082	0.453326	-0.205981	0.270441	-0.0571361	-0.862506	-1.8083	-0.0839474	1.14096
1247510	STY1083	1.79566	-0.309295	-0.707929	-0.654228	0.833712	-1.08215	-0.613559	0.342028
1247511	pqiA	0.265678	1.05977	-0.659501	0.187253	-0.247492	1.23614	0.413058	-1.82676
1247512	pqiB	1.51254	-0.654523	0.115847	-1.61484	1.45896	-0.393668	0.525967	0.724965
1247513	STY1086	-0.562213	-1.69758	1.40788	-0.520107	-0.723304	0.337917	0.93756	0.522808
1247514	rmf	0.508019	1.91528	-1.37374	-0.725394	0.890196	0.418435	-0.410023	-1.33183
1247515	fabA	-0.906136	-0.82201	0.864502	0.822181	-0.958274	-0.838103	0.188707	1.96601
1247516	STY1089	-0.6719	1.48706	-1.18672	0.850838	-0.482084	1.2112	-0.890159	0.276737
1247517	STY1090	0.140297	1.28315	-1.2566	1.06057	0.358679	0.0222547	-0.632638	-1.92402
1247518	ompA	-0.510956	-2.04479	0.364863	1.003	-0.0435408	-0.0965346	0.322778	-0.0601419
1247519	sulA	-0.198685	-0.255451	-0.366428	0.348361	0.374149	0.539577	-0.358596	-2.30275
1247520	STY1094	-0.726192	-1.60472	0.747937	1.28754	-1.38615	-0.303684	0.279237	1.05881
1247521	STY1095	0.921191	0.405872	-1.58239	0.110073	0.800809	0.900834	-0.343499	-1.51682
1247522	yccF	0.678807	0.918223	-0.877337	1.02944	0.513377	0.0809505	-0.764108	-2.19866
1247523	helD	0.0668817	-0.0519143	-0.276077	1.78957	-1.10153	-0.113958	-0.80792	-0.568524
1247525	STY1099	-0.0908393	-1.50167	1.27083	-0.399217	-0.0182609	0.858341	0.225945	-0.454668
1247529	STY1101	0.691691	0.369582	-1.32992	0.906726	0.629605	0.181765	-0.780516	-1.62362
1247530	STY1102	-1.0997	0.398765	0.688334	-0.192443	0.0432528	-0.599206	0.772988	0.0158489
1247531	STY1103	0.344591	-1.35747	0.461838	-0.0695421	0.476834	-1.45772	1.32127	0.863441
1247533	STY1111	-0.383865	1.39549	-1.2419	0.0694742	-0.0145161	0.784909	-0.272162	-1.85678
1247534	STY1112	-0.889827	0.823072	-1.08738	-0.329882	0.759959	1.15262	0.666252	-1.90081
1247535	STYt016	-0.0561165	0.64416	-0.977332	0.14359	1.11586	0.805217	0.785628	-2.27038
1247536	pipA	-0.228058	0.0862911	-0.912584	0.335528	1.0181	0.932212	0.839527	-2.34917
1247537	pipB	0.696436	0.83255	-0.799066	-0.177639	0.714391	0.43904	0.238547	-2.59209
1247539	sigE	0.0789105	1.02008	-1.53447	0.410468	0.336513	0.652062	-0.19397	-2.03308
1247540	sigD	-1.32502	-0.140847	-0.540929	0.841776	-0.238107	-0.00733786	0.174587	-1.05664
1247541	STY1124	-0.288612	0.187921	-0.674212	0.040399	-0.818205	0.76032	-0.21328	-1.26337
1247542	pipD	0.229442	1.09921	-1.26491	0.00287598	0.808558	0.224316	-0.0276014	-1.92226
1247543	copS	0.721895	1.10818	-1.20241	0.27234	0.837513	0.556275	0.00212871	-1.7904
1247546	hpaC	-0.00342296	-0.680531	0.732949	-0.633359	0.77721	0.19449	0.563551	-1.19465
1247548	hpaB	0.868922	-1.38476	0.231237	0.00320859	0.23311	0.11749	0.431236	-1.6121
1247549	hpcR	0.106257	-1.15427	-0.185142	0.33335	0.4485	0.690753	0.925598	-0.70513
1247550	hpaG	0.177268	-2.20534	0.862708	0.671515	-0.295374	-0.0215465	0.615594	-0.0498674
1247552	hpcD	0.32629	-2.35053	0.341383	0.233725	0.0892247	-0.0748886	1.09026	-0.856968
1247553	hpcG	0.652888	-1.98079	0.451421	0.153333	0.148134	-0.724007	0.283536	-0.790699
1247554	hpcH	0.399835	-0.0596062	-0.650571	1.33852	0.162397	-0.12856	-0.698873	-1.81876
1247555	hpaA	0.279087	0.425288	-0.0648697	1.76235	-0.749076	-0.375023	-0.4003	-2.01571
1247556	STY1143	-0.305741	0.176677	-0.120344	1.84792	-0.894751	0.153537	-0.524203	-1.95629
1247557	STY1143a	-0.477173	-1.46375	0.894104	0.360387	-0.665949	-0.598354	1.8454	0.788862
1247558	yccD	-0.513242	-1.74484	0.892218	0.389568	-0.731703	-0.538053	1.6479	0.90216
1247559	cbpA	0.974652	-0.71344	0.67046	-1.0069	0.477888	-0.744015	2.02536	-0.0615883
1247560	scsA	-0.812952	-1.31244	1.34214	0.148348	-0.695749	-0.701992	1.66722	1.30083
1247561	scsB	-0.100635	0.997132	-0.832516	0.621676	-0.43221	0.661681	-0.260638	-2.41126
1247562	scsC	-0.455247	1.53852	-0.390293	0.740766	-0.117781	-0.207923	-1.11414	-1.3901
1247563	scsD	-1.06689	0.822134	0.080264	1.24469	-0.643776	-0.331776	-1.09283	-0.984725
1247564	agp	1.05699	1.20309	0.556062	-0.292693	0.478964	-1.09021	-0.785544	0.398289
1247565	STY1154	-0.0997024	-1.12712	1.04815	0.0198596	-0.242842	-0.320385	0.445323	1.60221
1247566	wrbA	1.48506	-0.343182	-0.343915	-1.21921	1.31491	-0.00934928	0.509844	0.0144191
1247567	STY1156	1.37074	-0.510534	-0.321086	-1.41417	1.25375	0.0361807	0.653173	-0.40047
1247568	STY1157	1.59686	-0.174585	-0.322317	-1.38042	1.1773	-0.336044	0.335899	-0.526186
1247569	STY1158	0.966071	1.09459	-1.51931	-0.605635	1.02659	0.608906	-0.187764	-1.36446
1247570	putA	-1.98015	-0.882898	0.612606	0.396025	-1.18101	0.0280404	0.381344	0.570195
1247573	putP	1.02125	0.851872	-1.19002	-0.613466	1.28169	0.465707	0.132268	-1.7553
1247574	phoH	0.97739	0.960413	-1.098	-0.769935	1.2702	0.304811	-0.0120509	-1.7292
1247575	STY1163	0.888032	1.18994	-1.27049	-0.938367	1.17947	0.228227	0.101998	-1.66184
1247577	STY1167	1.19202	1.68569	-1.15275	-0.168112	0.7501	-0.132929	-0.386335	-1.4157
1247578	STY1168	-0.322161	-0.730108	0.878343	-1.29315	0.0549482	-0.391474	0.027055	1.79583
1247579	STY1169	-0.0958579	0.665448	-0.726849	0.128294	0.0629956	0.680605	0.388229	-0.310942
1247580	STY1170	-0.961469	-0.588116	0.342425	0.476046	-1.2764	-0.396989	0.6819	1.12167
1247581	STY1172	-1.37861	-0.357605	0.89421	0.80025	-1.61126	0.0530579	-0.367902	1.72801
1247582	STY1173	0.893062	0.75741	-1.16258	-0.630763	1.24758	0.370535	0.213866	-2.06495
1247583	STY1174	0.506789	0.594939	-1.20359	-0.772406	1.46982	0.46001	0.433162	-1.90057
1247584	STY1175	0.725722	0.622193	-1.28114	-0.779771	1.36137	0.412128	0.28891	-1.8537
1247585	csgG	0.944111	0.900945	-1.1126	-0.983541	1.347	0.360566	0.286477	-1.98433
1247586	csgF	0.598954	1.04111	-0.634903	-0.519044	0.407568	0.792043	-0.427462	-2.19073
1247587	csgE	0.91767	0.321867	-0.331069	-0.38589	0.929972	1.03895	-0.519471	-2.24178
1247588	csgD	0.557124	1.50986	-1.12621	-0.349802	0.95772	0.317005	-0.273055	-1.78465
1247589	csgB	0.630974	0.581659	-1.35595	0.364762	0.666148	0.62826	-0.0798417	-1.8597
1247590	csgA	-0.333357	0.0532179	-0.667437	1.41387	-1.89391	0.437057	0.0131343	-0.0230694
1247591	STY1182	-0.73856	-0.627014	0.101129	1.81156	-1.24379	0.169717	0.388648	0.0957804
1247592	STY1183	0.291249	0.898544	-1.18461	0.00466457	0.417629	0.659679	-0.123815	-2.19437
1247593	STY1184	-1.36227	0.338049	-0.142997	-0.173481	1.16402	0.277674	-0.798982	-1.22384
1247594	STY1185	-0.0397886	-2.13846	0.886686	0.206684	0.344167	-0.676787	0.838686	0.825905
1247595	STY1186	0.338689	-1.91314	0.931698	0.722724	-0.312666	-0.89163	1.22335	0.745259
1247596	mdoG	1.60913	0.555987	-0.664487	-1.10316	1.42696	-0.258733	-0.206946	-1.22785
1247597	mdoH	0.653361	1.28895	-1.08972	-0.20875	0.455733	1.24865	-1.00737	-1.42244
1247598	STY1189	-0.603646	-2.44762	0.366255	0.850825	-0.128493	0.384918	-0.177837	0.260119
1247599	msyB	-0.194926	-0.216653	0.780421	-1.15314	-0.112877	-0.0661523	-0.210843	2.2577
1247600	yceE	0.852787	0.651433	-0.785242	-1.81928	0.958989	-0.31292	0.259528	0.896994
1247603	STY1193	0.423944	-0.693557	-1.40028	0.0929821	0.877926	1.20354	-0.469373	-0.0739174
1247604	STY1194	0.324357	1.67928	-0.960043	-0.349545	0.427437	0.871665	-0.441843	-1.91462
1247605	STY1197	0.0691912	-1.24042	0.774469	-0.266367	1.02839	0.31102	1.31383	-0.0578703
1247606	solA	-0.363389	-2.4249	0.638191	0.816825	0.492391	-0.0624054	1.16223	-0.47868
1247607	STY1199	0.308366	1.67482	-1.39723	-0.340834	0.744392	0.663195	-0.249178	-1.84566
1247608	dinI	-0.551881	0.216351	0.108304	1.40242	-0.300434	-0.655926	-0.632788	-1.19314
1247609	pyrC	-1.38194	-0.8814	0.715471	1.35052	-1.48556	-0.17005	0.507667	0.579742
1247610	yceB	0.685026	1.15418	-1.46925	-0.231307	0.132556	0.569671	-0.589828	-1.13059
1247611	grxB	1.12204	1.10682	-1.51678	-0.267682	0.229636	0.177838	-0.218857	-1.28464
1247612	STY1204	1.10747	0.565895	-1.43594	-0.243158	-0.15275	0.258055	0.54716	-0.892122
1247613	rimJ	-0.276306	-1.3286	0.843429	-0.43222	-1.49672	-0.490141	1.27011	1.34498
1247614	STY1206	0.796766	0.998283	-1.35442	0.0195299	1.14007	0.398355	0.23157	-1.64532
1247615	mviM	0.875356	1.05077	-1.38567	-0.0972074	1.19514	0.426607	0.194977	-1.62883
1247616	mviN	0.845734	0.35006	-1.13017	0.197057	1.12077	0.25408	0.0344982	-1.47643
1247617	flgN	0.87561	0.631833	-1.10387	0.0608341	0.889243	0.5228	0.358829	-1.88953
1247618	flgM	0.917968	0.521169	-1.22212	0.128147	0.942808	0.399493	0.240266	-2.15153
1247619	flgA	0.899285	0.54905	-1.3775	0.103739	0.86004	0.526168	0.29415	-2.06402
1247620	flgB	0.947368	0.465149	-1.20012	0.0791401	0.931991	0.557551	0.250777	-2.01218
1247621	flgC	0.996942	0.401076	-1.27485	0.166346	0.953439	0.559705	0.282496	-1.97642
1247622	flgD	1.00645	0.32774	-1.28377	0.0352777	0.949882	0.532223	0.354198	-1.73882
1247623	flgE	0.961113	0.339491	-1.13983	0.125991	0.798163	0.463054	0.36159	-1.95575
1247624	flgF	1.06676	0.537377	-1.18698	0.18497	0.733169	0.423734	0.389948	-1.68797
1247625	flgG	0.796898	0.776971	-1.12249	0.0279304	0.751523	0.448077	0.132874	-1.71494
1247626	flgH	0.9215	0.798186	-1.26527	0.035368	1.13102	0.442828	0.379995	-1.89931
1247627	flgI	1.05974	0.71554	-1.332	-0.135538	1.33038	0.438149	0.328969	-1.74407
1247629	flgJ	-1.40224	-1.49305	1.1485	0.849688	-0.936437	-0.0582934	0.22302	0.850332
1247631	flgK	-0.893674	-1.2751	0.978281	0.287919	-0.859439	0.263134	0.45232	1.41913
1247632	flgL	0.735721	0.701715	-1.47243	0.748245	0.875962	0.430447	-0.534131	-1.01398
1247633	ams	-0.205154	-0.421586	0.918658	-1.02699	0.170177	0.372679	0.611945	1.46406
1247634	rluC	0.517503	0.41997	0.0230845	-1.12186	0.508535	0.666516	0.565814	0.940344
1247635	STY1228	-0.652965	-0.640528	1.52531	-0.102726	-0.802169	-0.129662	0.6414	1.49155
1247636	STY1229	-0.770218	-1.20386	1.47539	0.0262497	-1.04098	-0.0437945	1.08978	1.32507
1247637	rpmF	-0.564338	-1.21584	1.43268	0.102133	-1.08051	-0.321192	0.938488	1.72145
1247638	plsX	0.707748	0.250815	0.60825	-1.17729	-0.0833277	-0.295974	0.413977	1.87393
1247639	fabH	1.37123	1.2882	-0.927732	-1.02578	1.1306	0.419745	-0.317641	-0.374229
1247640	fabD	1.15462	-0.0799937	0.134635	-0.772622	0.927447	-0.645322	0.26275	1.18351
1247641	fabG	-0.199682	-0.293978	0.586201	0.78916	-2.44666	0.477685	0.926504	0.720393
1247642	acpP	-0.50045	-0.57305	2.03775	0.285043	-1.33445	-0.932944	0.247582	1.17047
1247643	fabF	-0.323072	-1.24543	1.48903	0.671373	-1.19131	-1.00715	0.475284	1.51683
1247644	pabC	-0.595817	-1.2364	1.47005	0.423362	-0.92957	-0.652809	0.633275	1.69377
1247645	STY1238	0.331644	-0.924149	1.28364	0.0592217	0.0950777	-1.23071	0.148136	1.56493
1247646	tmk	-0.0330355	1.27308	-1.76723	0.462892	-0.0559675	0.390761	-1.15901	0.420896
1247648	holB	-1.43484	-0.915074	1.28122	0.846651	-1.09052	-0.525241	-0.145398	0.961396
1247649	STY1241	-1.1293	-1.33603	1.31272	0.899065	-1.02809	-0.549982	0.0485535	0.962011
1247650	ptsG	-0.925956	-1.48854	1.34081	0.840856	-0.921127	-0.635682	0.0446987	0.900767
1247651	STY1245	-1.10892	-1.20935	1.23718	0.983628	-1.1288	-0.551841	0.291891	0.953185
1247652	STY1246	-0.789955	-0.787365	1.41953	0.957851	-1.32909	-0.982226	0.174482	0.984279
1247653	STY1247	1.1338	1.52782	-0.532024	-0.273774	1.20327	-0.538626	-0.597298	-1.58916
1247654	STY1248	-0.0580118	0.73073	0.297741	0.806046	-1.1371	0.473445	-1.88079	0.173048
1247655	STY1249	-0.230283	-0.826754	1.74763	-0.132963	-0.984402	-1.09485	0.442898	1.30893
1247656	STY1250	-0.708048	0.270106	0.226081	1.13049	-0.343787	1.01757	-1.88591	-0.769633
1247657	ndh	0.348497	1.47791	-0.698621	-0.830302	0.870202	1.11798	-0.778006	-0.457584
1247658	STY1252	-0.0882898	-1.2405	0.743086	-0.227642	-0.173335	-0.968092	1.68568	0.363738
1247659	STY1253	-0.967075	-1.39653	1.09534	0.911965	-0.85395	-0.417575	0.383377	1.64221
1247660	STY1254	-0.619535	-0.949704	0.250403	-0.0404208	-1.20219	-0.757896	0.934868	2.30672
1247661	STY1255	-0.354485	-1.04536	0.476029	-0.649233	-0.565057	-0.49161	1.15491	2.3951
1247662	mfd	-0.621372	-1.37028	0.387574	-0.233781	-0.982546	-0.145839	1.18973	2.22867
1247663	STY1257	-0.44003	-1.6389	0.601132	0.444077	-0.924278	-0.29421	0.786391	1.93736
1247664	STY1258	-0.559395	-1.1561	0.541963	0.935487	-0.876955	-0.581611	0.596663	2.02009
1247665	STY1259	0.0965045	-0.904634	1.40521	-0.475262	0.460399	-0.526744	0.441523	-1.74264
1247666	STY1260	-0.635563	-1.42909	1.35119	0.750409	-0.559485	0.195479	0.309068	-1.27739
1247667	cobB	0.316093	1.45346	-1.12937	-0.302419	0.736347	0.781246	-0.113696	-2.29481
1247668	potD	-0.39002	-0.0400752	1.7986	-0.78537	-0.658431	-0.501284	0.0521193	0.280425
1247669	potC	-0.533302	0.116777	1.74815	-0.600532	-1.14178	-0.217764	-0.0818162	-0.450431
1247670	sifA	0.599821	0.666301	-0.66119	0.661568	0.29818	0.0336341	0.0790628	-2.80164
1247671	potB	0.267085	1.06969	-0.397731	0.379139	0.290175	0.312921	-0.177207	-2.79603
1247672	potA	-1.05414	-0.434565	0.536625	0.399784	-0.514906	-0.163718	0.833323	1.84
1247673	pepT	-0.375438	-1.7335	1.13874	0.0435294	0.235792	-0.966788	0.287124	1.40203
1247674	STY1268	0.768356	-1.17751	0.688	-1.06786	1.36564	-0.551309	0.350478	0.566968
1247675	STY1269	-0.43682	-1.97457	1.75411	-0.156072	-0.0814368	-0.354349	0.597607	0.710085
1247676	phoQ	-0.754568	-1.8605	1.56992	-0.0116377	-0.423493	0.0237292	0.538919	0.903387
1247677	phoP	-1.13873	-1.48247	1.42737	0.259256	-1.10085	0.0292941	0.390277	0.876448
1247678	purB	-1.28363	-1.2872	0.705592	1.10607	-0.779298	-0.836791	0.066133	-0.0630841
1247679	STY1273	-1.30648	-0.135033	0.397598	1.64093	-0.303796	-0.769446	-1.09248	-0.471462
1247680	trmU	-1.55608	0.824942	0.424036	1.2586	-1.03702	-0.232747	-0.994754	-0.367012
1247681	STY1275	1.01653	0.684184	-0.95112	-1.60761	0.920945	-0.0410645	0.222273	0.525839
1247683	STY1276	0.479592	-1.06559	0.43026	-0.991727	0.32405	-0.842947	1.31558	1.44224
1247684	rluB	1.50303	1.12096	-0.722282	-1.23725	1.69188	-0.685212	-0.328938	-0.268094
1247685	icdA	-0.090688	1.39818	0.649369	0.171454	1.27857	-0.0816362	-1.22584	-0.256487
1247686	chaA	-0.988241	-1.2007	0.931683	0.650678	-1.07289	-0.47294	1.03322	1.55953
1247687	chaB	-0.226712	-0.554206	0.70251	0.0709687	-0.281614	-0.657666	-0.522003	2.48037
1247688	STY1283	-0.664886	-0.560987	0.84526	0.0141589	-0.82735	-0.488892	-0.143574	2.31735
1247689	STY1284	0.609124	1.28437	-1.20303	-0.5557	0.0377974	-0.794326	-0.022511	1.56553
1247690	narL	0.0313508	-1.44312	0.27638	1.50363	-0.484594	-0.571388	-0.224115	0.481214
1247691	narX	-0.617819	-1.30926	0.735748	1.48111	-0.906961	-0.628606	-0.0744717	0.670922
1247692	narK	-0.657483	-1.10219	0.871465	1.21965	-0.81515	-0.376975	-0.188933	0.715181
1247693	narG	-0.423862	-0.803758	0.635781	1.46596	-1.17682	0.0193065	0.0308013	0.262755
1247694	narJ	0.113819	1.31971	-0.81091	0.368398	-0.107557	0.136111	-0.842164	-1.78019
1247696	narI	-1.04154	2.13073	-0.714705	-0.411292	0.264091	-0.0965707	-0.76054	0.269419
1247698	STY1291a	0.540668	0.625697	-0.45424	-0.247769	-0.138036	-0.625846	-0.485118	-1.20461
1247699	STY1292	-0.267872	-1.32563	0.669658	0.561861	-0.793047	-1.00038	-0.0519187	0.327018
1247700	purU	-1.20322	0.0385574	1.22222	-0.00222281	-0.14716	-1.19007	-0.363809	0.807521
1247701	STY1296	0.5768	1.40114	-1.27903	-1.07502	1.42371	0.419813	0.0136415	-1.30712
1247702	STY1297	1.19426	1.16022	-0.951262	-0.615447	1.40242	0.335031	-0.431216	-0.89112
1247703	galU	-0.611764	-0.0496067	-1.12018	1.86629	-0.51787	-0.0609583	-0.829237	-0.430082
1247704	hns	-1.08829	0.876171	0.211138	0.831847	-0.973317	0.237011	0.348469	-1.93027
1247705	tdk	0.35608	1.1229	-1.46141	-0.624509	1.06011	0.342761	-0.309994	-1.43165
1247706	adh	1.13672	0.0686979	-1.00917	-1.19974	1.24518	-0.0124625	0.168299	-1.04352
1247708	STY1303	1.29419	-1.50789	0.464747	-0.669681	0.0520346	-0.394907	1.05855	-0.350985
1247709	oppA	1.11156	-0.575006	0.561227	-0.397512	-1.25907	-0.531264	1.37542	-0.0341185
1247710	oppB	1.4903	0.869922	-0.999578	-0.502596	1.06371	-0.218647	0.141635	-1.15997
1247711	oppD	0.809792	-0.339053	-1.49601	1.24587	-0.606618	0.140859	0.894309	-0.749174
1247712	oppF	-1.15977	-0.712651	-0.702573	1.84494	-1.27778	-0.00387403	-0.176229	0.349903
1247713	STY1310	0.995379	0.476883	-1.57101	-0.651459	0.724993	0.957193	0.0138904	-0.583952
1247714	STY1311	-1.29028	-1.07581	0.946528	0.389556	-0.919526	-0.165515	-0.00531492	1.87744
1247715	cls	-0.729796	-0.0473599	0.814392	-0.241813	-0.236906	0.846327	1.45252	-1.75887
1247716	STY1313	-0.57621	-1.13284	1.07489	-0.22543	-0.0748386	-0.762336	0.0288841	2.04579
1247717	tonB	0.463365	-0.653499	0.280205	-1.06786	1.15089	-0.647144	0.313732	0.901628
1247718	yciA	1.56199	0.785727	-0.840627	-0.873291	1.41727	0.192695	-0.380424	-1.39004
1247719	ispZ	0.38963	0.453969	-0.302516	0.12373	0.0219413	0.319326	0.469882	-2.94501
1247720	yciC	-0.579011	0.490872	1.00279	-0.356009	-0.452158	-1.22011	0.999149	-0.260476
1247721	STY1318	-0.475569	0.504159	0.823637	-0.711651	-0.100267	-1.45958	1.19894	-0.10446
1247723	STY1320	0.564611	1.47968	0.471821	-0.738724	0.315371	-1.25618	0.583783	-0.921501
1247724	STY1321	-0.275034	-1.61006	0.300455	0.630194	-0.615816	0.012691	0.640007	1.15759
1247725	STY1322	-0.222069	-1.42807	-0.237212	0.609962	-0.335703	0.183669	0.376267	1.03971
1247727	trpA	-0.397913	-1.51949	0.25701	-0.662585	-0.183666	0.537558	1.13376	1.25434
1247728	trpB	-0.150496	-1.33696	0.142416	-0.753446	-0.0536759	0.800879	0.905053	0.898936
1247729	trpC	-0.35996	-0.0351862	-0.644281	0.765728	-0.858903	1.14638	0.167748	1.09938
1247730	trpD	-0.794886	-1.19884	0.334946	1.29424	-1.29869	-0.0101595	0.195871	1.59118
1247731	trpE	-0.781675	-1.32298	1.4324	0.517079	-1.06998	0.0715178	0.463704	1.16797
1247732	trpH	1.4827	-0.310372	-0.78779	-0.679709	1.28635	-0.223041	0.490675	-0.850651
1247733	STY1330	1.20627	-1.39312	-0.277976	-0.735061	1.23261	-0.71751	0.405586	-0.0662895
1247734	STY1331	0.71818	1.25353	-0.628458	-0.184262	-1.32083	-0.913707	-0.286147	0.235893
1247735	btuR	0.650268	1.22745	-0.820096	0.6474	0.830538	0.376841	-0.288153	-1.8649
1247736	STY1333	0.715859	0.0225103	0.778857	-1.83726	0.408225	-0.305274	0.441084	0.56689
1247738	topA	0.451624	-0.517981	-0.783121	0.0245991	-1.33294	0.806942	0.235833	0.415717
1247739	cysB	-0.164493	-1.14949	0.7129	1.03384	-0.0270843	0.86486	0.047851	-1.05991
1247740	STY1337a	0.094151	-0.275562	-1.46291	1.45293	-0.997779	-0.60761	-0.191563	-0.0888456
1247741	acnA	1.07597	1.19711	-1.64689	0.0925507	0.602579	0.44467	-0.204734	-1.36247
1247742	ribA	0.249526	1.61687	-1.36448	0.549988	-0.217843	-0.645287	-0.313001	-1.08251
1247743	pgpB	-1.28386	-0.319066	1.18264	-0.527102	0.160156	-0.000273557	0.968216	-1.34357
1247744	STY1342	-0.861059	0.418659	0.958123	-0.686917	0.30691	-0.43579	-0.477809	-1.39175
1247745	STY1343	0.355205	-0.89736	1.79424	-0.612666	0.177316	-1.02811	0.559611	0.530502
1247746	pyrF	-1.07506	1.07908	-0.857066	0.338867	-0.0325684	0.649059	-0.68707	-1.85204
1247747	STY1345	0.766002	0.559916	-0.647431	-0.107567	1.13915	0.102897	-1.41949	-1.45972
1247748	osmB	-1.24358	-1.29588	1.34223	0.264816	-1.09385	-0.132995	0.510403	1.53229
1247750	STY1347	-0.197876	0.0934609	0.218368	-0.36926	-0.0264171	-0.63705	-0.0236565	2.59309
1247751	STY1349	-0.922905	1.09779	-0.901184	0.0021708	0.0921743	0.726728	-0.173422	-2.02135
1247752	rnb	-0.619721	0.63897	-1.02713	0.8054	-0.461033	1.36287	-0.46399	-1.37123
1247753	fabI	-0.647288	-1.43869	0.763091	1.16493	-1.39585	-0.411304	0.442095	1.02764
1247754	STY1353	-0.724556	-1.55062	0.858043	1.37323	-1.09748	-0.517751	0.636723	0.801459
1247755	STY1354	-0.64619	-1.50685	0.757715	1.11366	-1.04457	-0.39545	0.67112	1.47967
1247765	sapF	-1.03475	-1.61921	0.350991	1.32751	-0.765752	-0.203805	0.419513	1.25578
1247766	sapD	-1.19192	-1.03704	0.119884	2.0115	-1.06387	-0.168467	-0.0946581	0.0703413
1247767	sapC	-0.520897	0.0384413	-0.314544	1.56345	-0.69455	0.616913	-1.54463	-0.698471
1247768	sapB	-0.284975	0.517688	-1.36873	0.286876	1.31868	0.213901	1.03733	-1.62588
1247769	sapA	0.44841	0.622126	-1.59421	0.013032	1.47367	-0.0299314	0.838337	-1.55607
1247770	pspF	0.51968	0.477639	-1.26225	-0.0492246	1.4367	-0.410106	1.01889	-1.74876
1247771	pspA	0.109922	0.187538	-0.898979	0.0317465	1.48705	-0.584505	0.862998	-1.84093
1247772	pspB	0.437661	1.30364	-1.17934	-0.354916	0.932179	0.499951	0.038405	-2.08256
1247773	pspC	0.738881	0.551219	-1.0222	-0.462944	0.847896	0.555662	0.267836	-2.3295
1247775	pspE	0.816904	1.76905	-1.32202	0.630371	0.131949	0.365437	-0.691489	-1.28496
1247777	STY1376	0.959218	0.906316	-1.07462	-1.1787	1.15938	0.234794	-0.212653	0.927372
1247778	STY1377	0.137455	-1.2309	0.864031	-0.0695546	0.339975	-0.781532	0.0885063	0.516675
1247779	tyrR	0.513351	-0.0792174	-1.69226	0.220365	0.808349	0.743198	0.076481	-0.31959
1247780	tpx	-0.0358327	1.31556	-1.04663	0.181507	0.818458	0.251109	-0.579872	-2.14101
1247781	STY1382	-0.327656	-0.14129	0.337276	1.51998	-1.79596	-0.0343021	-0.564783	0.133092
1247782	STY1383	0.61415	0.971564	-1.25742	0.498195	-0.0578338	0.259648	-0.389841	-1.57191
1247783	mppA	0.925473	1.60244	-0.95497	-0.733852	1.12357	0.249659	-0.428513	-1.63834
1247784	STY1385	0.0784461	0.841956	-1.06571	-0.864104	0.491957	1.61523	-0.516665	-0.281399
1247785	STY1386	-0.213442	0.459747	-0.190733	-0.6586	-0.367114	1.6995	-0.998661	-1.28697
1247786	STY1388	0.580841	1.57637	-0.844897	-0.716018	0.728876	0.660169	-0.484575	-1.87267
1247787	STY1389	0.0660976	1.0401	-1.21371	-1.31709	1.8128	-0.456788	0.349938	0.711279
1247788	STY1390	-0.376975	1.69373	-1.17288	-0.500775	0.997379	0.000433444	0.0162991	-0.701578
1247789	STY1391	1.13482	0.939858	-0.769534	-0.609497	1.35894	0.180138	-0.154576	-1.61563
1247790	STY1392	0.8246	0.701777	-0.834588	-0.043915	0.526707	0.77892	-0.339737	-2.16722
1247791	STY1393	0.596751	0.909629	-1.34583	-0.241938	1.5246	-0.11113	-0.405367	-1.78164
1247792	STY1394	0.65303	0.767125	-0.898644	-0.379714	1.77346	0.25477	-0.0996495	-2.23983
1247793	STY1395	-0.738453	1.37204	-0.735763	-0.848624	1.06213	0.44821	-0.104529	-1.37742
1247794	STY1396	-1.00571	1.031	-0.798243	-0.568902	0.391124	1.40976	-0.312982	-1.08188
1247795	STY1397	0.866981	1.8734	-1.31144	-0.406032	-0.252925	0.634687	-0.424948	-1.03323
1247796	STY1398	0.149754	1.1582	-0.763846	0.208907	0.714593	0.229796	-0.489785	-2.37131
1247797	STY1399	1.24074	1.23867	-1.02638	-1.18878	0.996052	0.410602	0.174657	-0.643159
1247798	STY1400	0.541692	1.07149	-1.16985	0.305881	0.570993	0.694717	-0.450678	-2.28696
1247799	STY1401	0.0206328	1.70193	-1.30217	0.24765	-0.116339	0.929604	-0.65374	-1.52067
1247800	STY1402	-0.724321	0.103646	0.0753551	2.14422	-0.823844	-0.353535	-0.87777	-0.557552
1247801	STY1403	0.656943	1.09867	-1.22364	-0.350972	1.2338	0.153435	-0.885147	-0.135527
1247802	fnr	0.767093	0.993612	-0.739436	-0.928779	1.50068	-0.0843275	-0.260467	-1.75644
1247803	ogt	-0.391195	-1.70744	1.04856	0.695952	-0.827438	-0.74168	0.504603	1.49698
1247805	STY1406	-1.29332	0.0937413	-0.810322	0.523385	0.10944	0.721573	0.0622204	-1.88094
1247807	STY1408	0.468896	1.89023	-0.873858	-0.372559	0.51325	0.531686	-0.248192	-1.06764
1247808	STY1409	0.337969	1.14645	-1.1368	0.02282	0.558535	0.67458	-0.0311428	-2.42554
1247810	STY1412	0.714741	-1.7861	0.16301	0.19945	0.414782	-0.476328	1.12821	-0.139236
1247811	STY1415	0.0429664	0.302664	-1.33505	0.695132	-0.383653	1.0242	0.649106	-0.702153
1247814	STY1420	-1.70916	-0.432852	1.24108	0.0989976	-0.956592	0.171363	0.194222	1.38708
1247815	hslJ	-1.09963	0.721117	-0.0272918	-0.747495	0.363712	-0.384	-0.556577	-0.232513
1247816	ldhA	-1.07936	0.525634	0.328558	-0.0811875	0.267788	-0.984417	-0.121177	-0.20591
1247817	STY1423	2.05021	0.427177	-0.370113	-0.160276	0.152754	-1.0737	-0.0503463	-0.478696
1247818	STY1424	-0.083865	1.57438	-1.4968	-0.452654	0.0146889	1.20813	-0.840692	0.272096
1247819	STY1425	-0.191689	-0.322373	1.04463	1.0066	-0.878643	-0.0885574	-0.0444906	-1.50322
1247820	STY1426	1.69046	-0.650195	-0.076672	0.61118	-0.049875	-1.20955	0.273726	-1.07099
1247823	acpD	0.503254	1.38059	-0.752204	-1.15009	0.375602	1.0927	-0.308761	-0.10561
1247824	hrpA	-0.824394	0.00553199	1.01341	-0.940358	-0.0570705	-0.465968	0.900256	1.53274
1247826	STY1434	-1.09318	-0.227078	1.00402	-0.503423	-0.0624222	-0.72156	0.782475	1.78024
1247827	STY1435	-1.27072	0.0757121	0.79277	-0.683995	-0.0898936	-0.662378	0.869243	1.83345
1247828	STY1436	-0.808891	0.50089	0.942898	0.294909	-1.30396	-0.589354	-0.0719159	0.489329
1247831	STY1437	1.69774	-0.510433	0.305457	0.363523	0.228655	-1.2842	0.41613	-0.76654
1247832	STY1438	1.55864	-0.992033	0.439707	-0.983367	1.58288	-0.439865	0.322941	-0.629651
1247833	STY1439	0.837285	0.5975	-0.326323	-0.898017	1.53442	0.140961	-0.265379	-1.80744
1247834	STY1441	0.74327	0.0991344	-0.188302	-1.20529	1.52658	0.274448	-0.291976	-2.08903
1247835	STY1442	0.456353	-0.0722226	-0.109775	0.997758	-0.215319	-0.35831	-0.69669	-2.37579
1247836	STY1443	-0.712892	-0.413509	0.427445	1.26496	-1.22458	-0.515251	-0.226717	-0.731953
1247837	STY1444	-0.325457	-1.17779	0.933917	1.17729	-0.897769	-0.564996	0.164902	-0.829892
1247838	aac	-0.198321	-0.286446	0.386318	0.924327	-0.262559	0.11096	-0.226865	-2.40484
1247839	STY1446	0.660581	0.388119	-0.9567	0.617168	0.324954	0.00161879	0.00692078	-2.37959
1247840	STY1447	0.835482	0.548835	-0.932502	0.0985334	0.378309	0.0661546	0.0383238	-2.37159
1247841	STY1448	0.566755	0.553198	-0.642084	0.0197877	0.556389	0.354217	0.06597	-2.74139
1247842	STY1449	0.823794	0.382145	-1.19158	0.222337	0.692007	0.293504	0.0451863	-2.22288
1247843	STY1450	0.946506	0.749502	-0.302216	0.818818	0.863161	-0.372247	-1.13597	-1.11053
1247844	STY1451	1.01988	1.15886	-0.786522	0.0689639	0.0278788	-1.12919	-0.734643	-0.806106
1247845	STY1452	-0.336106	2.018	-0.520856	-0.333054	-0.259905	0.522656	-0.871746	-1.15634
1247846	rimL	1.37415	1.35804	-0.849502	-0.801379	0.91676	-0.055874	-0.268013	-1.67039
1247847	STY1454	1.13015	0.856344	-0.789233	-0.907832	1.25378	0.272126	-0.387401	-1.71213
1247848	tehA	-0.00431167	-0.824994	-0.932031	0.914194	0.172333	1.66233	-0.565888	0.421363
1247849	tehB	-1.22487	-0.0144574	-0.544061	1.76331	-1.36761	0.973452	-0.496315	0.512456
1247850	STY1457	-0.226817	-0.957363	1.54408	0.0974561	-0.609429	0.000749454	0.668788	-1.14782
1247851	STY1458	-0.485777	0.898803	-0.624448	-1.09171	0.510563	1.11019	0.639567	-2.02469
1247852	STY1459	-0.73876	1.27318	-0.94765	-0.828619	0.505035	0.920986	0.417254	-1.92893
1247853	STY1460	-1.18479	0.597768	0.192531	-1.0934	-0.0286187	-0.220647	1.00032	0.753112
1247854	STY1461	-1.17334	-0.0328449	0.329165	-0.406083	0.162957	0.369669	1.20173	0.725895
1247855	sifB	-1.25457	-1.22424	0.73576	-1.13554	0.741178	0.288029	0.513118	0.7366
1247856	ugtL	0.42719	-0.908754	0.189202	-1.19186	1.13875	0.426681	0.343626	0.53035
1247857	STY1464	1.47179	-0.778905	-0.261496	-0.834087	0.994202	-0.36837	0.458357	0.0805822
1247858	pcgL	0.257368	-1.25185	-0.632822	0.965737	0.602122	0.572752	0.342647	-1.76171
1247859	STY1466	0.539415	-0.612941	-0.765614	0.900257	0.664852	0.469761	0.416299	-1.97151
1247860	STY1467	0.627416	0.243214	-1.45597	0.693528	0.651213	0.499133	0.203112	-2.07875
1247861	srfC	-0.62194	1.18483	-0.690749	1.67327	-0.384017	0.817362	-0.54312	0.305064
1247862	srfB	0.520978	0.515666	-1.66305	1.14772	0.20737	0.996925	-0.358402	-0.293616
1247863	srfA	0.430415	0.811516	-1.79151	0.334319	0.162315	1.0057	0.122757	-0.125397
1247864	STY1473	0.503755	-0.447661	-0.160373	0.492902	0.428739	-1.34288	-0.742381	-0.283186
1247865	STY1474	1.22187	0.887172	-0.714232	-0.763289	1.72716	-0.273005	-0.707683	-1.18663
1247866	STY1475	-0.207274	-1.03239	0.617466	0.905496	0.336966	-1.22679	-0.906061	0.595854
1247867	STY1476	-0.491121	0.109272	-0.141445	-0.438534	-0.386607	0.170758	-0.0877741	2.40062
1247871	STY1480	-1.09537	0.773046	-0.529536	1.07444	-0.756262	0.161476	0.310392	0.0884426
1247872	ansP	-0.178636	0.0628102	-1.24316	0.319375	0.182304	0.659774	-0.0770573	-0.534253
1247873	STY1482	0.965492	-0.814703	0.0679541	1.12693	-0.35669	-1.02973	-0.263695	1.11285
1247874	STY1483	0.197562	-1.5459	0.379644	-0.371065	-0.173708	-0.996425	0.479084	1.57999
1247875	STY1484	0.672905	-1.99143	0.535441	0.325138	-0.114103	-1.15286	0.0714191	0.915564
1247876	narV	1.26296	-1.73511	0.155744	0.335886	0.620192	-1.06096	-0.228998	0.884925
1247877	narW	1.16823	1.42688	-1.32214	-0.516932	1.43225	0.0426424	-0.820817	-0.954028
1247878	narY	1.17237	0.941869	-1.05838	-0.31819	1.01291	0.575189	-0.49567	-1.22737
1247882	narU	-0.0780645	-0.664302	0.967371	0.21444	-0.49989	-0.933621	-0.488623	1.90102
1247883	STY1490	-0.790892	-1.34547	1.10329	1.03223	-0.178797	-0.899244	-0.0388532	0.0324371
1247884	smvA	0.710197	0.761699	-0.0725053	0.608949	0.10663	0.217659	-0.0763309	-0.154172
1247885	adhP	0.36257	0.142039	1.13159	-0.0806366	0.397112	-0.616587	-0.322247	0.916272
1247886	sfcA	1.77736	0.915947	-1.12495	0.0173516	1.18711	-0.728288	-0.696985	-0.74808
1247889	rpsV	-1.47716	0.522951	0.533948	1.26682	-1.1729	0.0931309	-0.604966	0.48295
1247890	STY1496	-0.807566	-0.454323	0.682388	1.9048	-0.936975	-0.41811	-0.66223	-0.0993175
1247891	osmC	0.134723	-2.03168	1.16747	0.901757	0.111112	-1.04247	0.259022	0.117434
1247892	STY1501	0.304115	-1.94879	1.20472	1.02332	-0.173891	-0.95821	0.379384	0.162228
1247894	STY1502	0.076306	-0.730479	-0.14926	0.613665	0.10555	0.3365	0.55126	-2.22248
1247898	STY1504	0.572347	1.39248	-1.24049	-0.978978	0.879642	1.14346	-0.523869	-0.814485
1247900	STY1507	-1.4689	-0.473114	0.283468	0.498299	-1.16474	-0.371421	0.358595	2.02116
1247901	STY1513	-0.837112	0.647154	-1.25488	-1.11249	0.649682	-0.0238219	0.177431	0.464083
1247902	STY1514	0.705073	0.949916	-1.46374	-1.25181	0.279171	0.650059	0.371566	-0.533515
1247903	STY1517	0.423112	0.380909	-1.63788	-0.719735	1.10096	0.835222	-0.239996	-1.1979
1247904	pqaA	0.752912	1.13208	-1.20367	0.188389	0.797903	0.60039	-0.298962	-2.03806
1247905	STY1519	-0.294898	1.55725	-1.39309	-0.867528	1.07628	0.119652	-0.692047	-0.509672
1247906	STY1520	-0.0647135	-0.718283	0.170326	-0.908672	0.168515	0.316003	1.97378	-1.13404
1247908	STY1521	-0.0225253	-0.794518	-0.408788	-0.374941	0.301613	0.24889	2.05406	-1.32164
1247909	STY1522	-0.0255939	-1.14254	-0.294963	0.153678	0.203279	0.166302	1.85729	-1.38778
1247910	hyaA2	-0.170376	-1.1517	-0.150781	0.188245	0.34776	-0.0815199	1.91328	-1.31959
1247911	hyaC2	-0.234758	-1.8218	-0.102668	0.244272	0.239386	-0.0678818	1.59226	-1.21913
1247912	hyaD2	-0.0766001	-1.36541	0.0762331	0.149869	0.495134	-0.10219	1.8002	-1.54118
1247915	hyaE2	-0.00782105	1.37036	-1.13879	-0.218932	1.0091	0.279471	-1.13012	-1.41132
1247916	hyaF2	-1.08957	-0.187164	0.687631	-0.579837	-0.585575	-0.265662	0.104437	1.8994
1247917	STY1531	0.774225	-0.784103	0.40821	-0.010448	0.761192	0.76515	0.62054	-0.50075
1247918	STY1533	-1.53221	-0.411675	1.45889	0.452308	-1.92301	0.352918	0.99574	0.328354
1247919	STY1534	0.923273	0.698865	-0.633739	-0.629131	1.07594	0.545497	-0.35922	-1.91461
1247920	STY1535	-1.18729	-1.38052	1.25775	0.897322	-0.773193	-0.560375	0.565077	0.665263
1247921	STY1536	-0.370664	1.51161	-1.29608	0.387642	-0.691354	1.17231	-0.431985	-0.0761935
1247923	STY1538	0.250533	1.30746	-1.05141	-0.91467	0.576758	1.22434	-0.773759	-1.00341
1247924	STY1539	0.390775	1.02989	-1.16813	-0.603256	0.73346	1.15546	-0.984164	-1.0257
1247925	marR	0.236739	-0.831762	-0.539653	0.165557	-1.55941	0.119333	0.315347	-0.0899475
1247926	marA	0.804539	0.228149	-2.01866	0.111071	0.489224	0.830983	-0.160302	-1.25627
1247927	marB	-0.342033	0.443756	1.5095	-0.266267	-0.248167	-1.57766	-0.236344	0.531364
1247928	STY1543	0.35482	0.52242	0.488119	-1.08401	1.75128	-0.796757	-0.351999	-1.11426
1247929	STY1544	-0.250458	1.90166	0.719027	-1.1602	-0.228839	-1.12713	0.168238	0.0696465
1247930	STY1545	-0.732257	-1.53227	0.597444	1.0237	-1.0458	-0.417583	-0.0319935	1.80347
1247931	STY1547	-1.41379	-0.139669	0.374964	1.16042	-1.38695	-0.250044	-0.742634	1.43813
1247932	STY1548	-1.82761	-0.0667776	-0.390978	1.58577	-1.10567	0.297344	-0.131659	-0.206941
1247933	dcp	-0.0980179	0.0870171	0.859052	1.49533	0.0754292	-0.0295271	0.1207	-2.42448
1247934	STY1550	0.499452	-1.84474	-0.111658	0.268758	-0.0578156	0.595954	0.696957	0.545004
1247935	STY1551	1.04766	0.813512	-0.76939	-0.772668	0.933153	0.463883	0.00232495	-2.34946
1247936	STY1552	0.880117	0.643273	-1.1118	-0.387437	0.981791	0.768904	-0.286229	-1.96541
1247937	STY1553	1.17884	0.68792	-1.49647	-0.577468	1.04248	0.501735	-0.14339	-1.78909
1247938	STY1554	0.177449	1.03736	-1.53342	0.212909	0.0219783	0.649993	-0.129307	-1.75659
1247939	rspB	-0.524474	1.57064	-0.31824	0.384893	0.44388	0.580763	-0.919564	-2.24908
1247940	rspA	-0.667369	0.972087	0.222955	0.697431	0.511346	-0.198046	-0.631899	-2.26411
1247941	STY1558	0.937845	1.64412	-1.26376	-0.411296	-0.229183	0.339233	-0.617768	-1.05123
1247944	speG	0.981467	-0.134299	0.0061442	0.00234623	0.774579	0.383649	-0.0569577	-2.73804
1247945	STY1562	0.973541	-0.101091	-0.229122	0.201673	0.531488	0.136967	0.165637	-2.88601
1247946	dmsA1	-0.044625	-0.953266	0.653855	0.623201	-0.572563	0.937351	-0.123317	0.980254
1247947	dmsA2	-0.666185	-0.816514	0.576664	0.346281	-0.694439	0.330536	0.522973	1.37701
1247948	dmsB	-0.207087	-0.920083	0.627792	-0.15208	-0.263414	-1.0872	0.697678	2.2769
1247949	dmsC	-0.0119965	-1.54669	0.817414	-0.239419	-0.06808	-1.13884	0.683207	1.91182
1247950	STY1569	-0.250561	-1.52204	0.904211	0.0373523	-0.425658	-0.623093	0.556396	2.02696
1247951	STY1570	-0.141653	-1.11592	0.880044	-0.073122	-0.358085	-1.0468	0.611104	2.0647
1247952	STY1571	-0.964905	-1.11004	0.938017	0.376263	-1.44474	0.0219395	0.700972	1.27318
1247953	STY1572	0.63603	1.20792	-1.01859	0.483296	0.31869	0.237855	-0.238648	-2.28073
1247954	STY1573	0.860403	1.13462	-1.88251	0.647776	0.310861	0.244273	-0.807733	-0.975056
1247955	STY1574	-0.918569	-0.766874	0.993579	0.981369	-1.56616	0.52394	-0.194878	0.119712
1247956	STY1575	-0.945111	0.960391	-1.3324	0.319409	-0.923926	1.11179	0.698275	-0.961592
1247958	STY1576	0.789748	0.789098	-0.929913	-1.15794	1.11731	0.980699	-0.365813	-1.29864
1247959	STY1578	0.996904	0.636549	-1.61102	-0.0676828	0.678532	0.847159	-0.457164	-1.41938
1247960	STY1579	0.558088	-0.566387	0.568976	-0.787497	0.759645	-0.894315	1.16329	-1.47206
1247961	asr	0.934035	0.335234	-0.0525435	-1.29317	1.24704	-0.676797	0.879603	-1.57896
1247962	STY1584	-0.21042	1.09558	-0.691629	0.147994	0.44217	0.1893	0.0672626	-2.49287
1247963	STY1585	0.541183	-0.0425343	-0.582697	0.174552	-0.600334	0.529595	0.240632	-1.76952
1247964	STY1585a	0.449779	-0.0834289	-0.699842	0.0191204	-0.182533	0.503895	-0.0103108	-1.97803
1247965	STY1587	-0.0312735	0.745213	-0.0959092	-1.3977	0.95291	0.422867	-0.446568	0.794083
1248019	pntB	0.109321	0.318938	0.570561	-1.24591	0.413419	1.34312	-0.343904	-2.16563
1248020	pntA	0.464338	1.13309	-1.24694	-0.479541	0.235081	1.08343	0.0972059	-1.71283
1248021	STY1590	-0.529669	-1.88729	0.772562	-0.00697033	-0.557774	-0.0674879	1.27943	0.71233
1248023	STY1645	0.272447	0.764375	-1.10159	-0.944004	1.17386	0.976964	-0.108467	-1.9234
1248024	STY1646	0.506659	-1.22	-0.868845	0.843653	0.862939	0.13013	0.183274	-1.70372
1248025	rstA	-0.677291	-1.3216	-1.08175	-0.315529	-0.719008	-0.397426	0.897899	1.26509
1248026	STY1649	0.852327	0.112987	-0.461	-0.855004	1.28216	0.803369	-0.618613	-0.960403
1248027	STY1650	0.357798	-0.203228	-1.02948	0.18145	-0.239648	0.378599	0.897439	-1.71505
1248028	rstB	0.072491	0.778456	-1.26858	-0.268938	-0.154625	0.563579	0.518718	-1.47731
1248029	tus	-0.796012	-1.42059	1.97565	0.172296	-0.378885	-0.471574	-0.0229131	0.912209
1248030	fumC	-0.12814	-1.23877	1.13105	-0.405535	-0.0170436	-0.980237	-0.2513	1.46138
1248033	fumA	0.380006	-1.96575	-0.987579	0.823688	0.245796	0.823819	0.314409	0.274513
1248034	manA	-0.263413	-0.897868	0.370406	0.402486	-0.231612	-0.693074	-0.125239	1.65723
1248035	add	-1.35253	1.10646	0.324456	-1.49558	0.96792	-0.477776	0.200546	-0.115935
1248036	STY1660	-1.32809	-1.26854	0.827346	0.898463	-0.197759	0.271328	-0.121785	-0.490603
1248037	STY1660a	-1.35118	-0.985927	1.09816	0.499351	-1.05901	-0.117789	-0.0704031	1.38164
1248038	STY1661	-1.01412	-1.00332	1.50724	0.354301	-1.2526	-0.567133	0.382195	1.52841
1248039	STY1662	-0.815642	-1.49486	1.57226	0.285999	-0.799745	-0.331047	0.622355	1.51014
1248040	STY1663	-0.734904	-1.51058	1.44719	0.481787	-0.711221	-0.474089	0.547773	1.57339
1248041	STY1664	-0.858851	-1.52047	1.33202	0.733282	-0.801171	-0.568276	0.46676	1.54808
1248042	STY1665	-0.974635	-1.21473	1.26245	0.76192	-0.858637	-0.703506	0.355713	1.54863
1248043	STY1666	-1.28385	-1.16111	1.13491	0.935736	-0.984016	-0.626838	0.0879778	1.37317
1248044	STY1667	-0.554123	0.633968	-0.964886	-1.40182	-0.191899	0.504029	0.652692	0.505071
1248045	ydgQ	-0.46634	0.556271	-0.566246	1.14224	-0.467282	0.470258	-0.402967	-2.47011
1248047	nth	-1.15946	-0.554692	1.54443	0.659955	-0.796514	-0.954667	0.294718	0.829894
1248048	STY1670	-1.31332	-0.0935876	1.24128	1.16449	-1.11348	-0.467559	0.293525	1.01438
1248050	gst	-0.19513	-0.243521	0.651681	0.178434	-2.27109	-0.851684	0.220932	0.830958
1248051	tyrS	1.07171	1.32375	-0.24443	-0.871352	-1.38345	-0.587986	-0.304005	1.06602
1248052	pdxH	-0.0361387	1.84436	-0.835449	-0.468943	1.15062	-0.25242	-0.310042	-0.171788
1248053	STY1676	0.829791	1.08189	-1.10847	-0.53223	0.956182	0.739439	-0.267039	-2.04296
1248054	slyB	0.49498	0.574488	-1.2308	-0.297553	1.15748	0.601693	-0.550998	-2.17058
1248055	slyA	0.523302	-2.10347	-0.223462	-0.0668643	0.980152	0.312693	0.871092	-0.834033
1248056	STY1679	-0.203516	-0.362138	-0.563414	1.41634	-0.850948	0.0889865	0.210575	-0.498294
1248057	STY1680	0.376969	0.872829	-1.38208	0.437324	0.17461	0.86186	0.00974252	-0.5908
1248058	STY1681	1.92478	0.210849	-1.37245	-0.0234612	1.32012	0.311976	-0.230578	-0.398323
1248059	sodC	-0.671002	1.10096	-0.795851	1.30784	-0.732447	0.824769	-1.11888	-0.0871975
1248060	STY1683	-0.246564	0.402013	-0.658904	0.958709	-0.124656	0.782293	-1.40486	-0.311557
1248061	STY1684	0.450814	0.888744	-1.10607	0.77766	0.069006	0.569668	-1.23926	-0.0759272
1248062	STY1685	-0.925312	-0.886059	1.35025	0.849728	-1.86843	-0.0114148	0.359316	0.63564
1248063	nemA	1.04415	1.1284	-0.597507	-1.39096	1.15462	0.226819	-0.27037	0.620842
1248064	gloA	-2.09441	-0.200151	0.516352	0.755956	-0.68756	0.0867578	-0.0935457	-0.0881959
1248065	rnt	0.717304	1.78052	-0.497387	-0.0310672	-0.572347	-0.20864	-0.0155648	-1.0777
1248066	ydhD	-0.169084	-1.12289	1.24559	-0.981351	-0.427766	0.324276	1.11835	0.748224
1248067	STY1690	-0.17373	1.09836	-0.285155	-0.0640351	-1.56905	-0.581379	-0.48737	2.06794
1248068	sodB	-0.763548	-0.222678	0.238093	0.108053	-0.758399	0.077546	-1.13158	2.09826
1248069	purR	-0.947547	-0.215415	0.649334	1.30593	-0.581821	-0.55045	-1.09674	1.42394
1248070	ydhB	0.611046	1.80957	-0.284952	-0.760687	-0.47424	-0.715036	-0.319326	-0.158558
1248071	ydhC	0.957154	0.787965	-0.370713	-1.26679	1.14982	0.225941	0.358747	-1.99915
1248072	ydhE	-0.334379	1.06597	-0.761956	-0.537583	0.636171	0.667417	0.195413	-2.37772
1248073	STYt018	-0.0384712	0.821977	-0.844138	-0.475955	0.68149	0.689193	0.222368	-2.51944
1248074	STYt019	-0.0385838	0.672679	-0.785098	-0.548667	0.581806	0.95203	0.342122	-2.44355
1248075	ssaU	-0.380216	0.747007	-0.684617	-0.489255	0.462907	0.993532	0.208976	-2.56326
1248076	ssaT	0.0622864	1.19547	-0.572603	-0.199179	0.0500829	0.336519	-0.132278	-2.58587
1248077	ssaS	-0.0627445	0.854755	-0.33952	-0.595562	0.342398	0.251394	0.466317	-2.57184
1248078	yscR	-0.121991	0.389307	-0.28867	-0.642458	0.314043	0.468835	0.44505	-2.60476
1248079	ssaQ	-0.0707048	-0.154047	-0.165216	-0.752435	0.180309	0.962037	0.757622	-2.30739
1248080	ssaP	0.0413903	0.445952	-0.469771	-0.891873	0.742159	0.941091	0.505894	-2.52492
1248081	ssaO	-0.172588	0.85127	-0.556702	-0.77637	0.635849	0.743069	0.539067	-2.50575
1248082	ssaN	-0.284414	0.642642	-0.75928	-0.45689	0.421043	0.890629	0.315488	-2.54953
1248083	ssaV	-0.941171	0.545839	-0.831196	-0.57638	0.530283	1.11911	0.45577	-2.12727
1248084	ssaM	-0.524737	0.353358	-0.922788	-0.674296	0.765966	1.174	0.486908	-2.13168
1248085	ssaL	-0.548302	0.641333	-1.06098	-0.733393	0.963242	0.98877	0.473171	-2.13365
1248086	STY1709	-0.685811	0.836241	-1.02411	-0.710988	1.13169	1.01778	0.42367	-2.0483
1248087	STY1710	-0.476156	0.711519	-1.10818	-0.708301	1.04202	0.974796	0.379774	-2.14078
1248088	ssaJ	-0.579738	0.766786	-0.960075	-0.626996	0.697141	1.0448	0.40462	-2.25868
1248089	ssaI	-0.213036	0.0642502	0.0953656	-0.231925	-0.0678445	0.914913	0.411082	-2.73792
1248090	ssaH	-0.656378	-0.536306	0.277662	-0.373003	-0.0617926	0.988648	0.639435	-2.24432
1248091	ssaG	-0.32334	-0.125984	0.292391	-0.847844	-0.00652068	0.712252	0.682367	-2.43406
1248092	sseG	-0.999992	0.283997	0.175412	-0.772421	-0.409644	0.442538	0.807691	-2.01766
1248093	sseF	-1.02112	0.530467	0.0724619	-0.801028	-0.31669	0.466976	0.482145	-1.97746
1248094	sscB	-0.89717	0.527172	0.0300029	-0.690997	-0.180618	0.538902	0.738795	-2.15777
1248095	sseE	-0.882254	0.541369	-0.0872845	-0.618478	0.150159	0.648969	0.530265	-2.20143
1248096	sseD	-1.00568	0.831883	-0.156039	-0.874829	0.184151	0.567201	0.558244	-1.97254
1248097	sseC	-0.841549	0.968306	-0.141447	-0.650919	0.293266	0.506215	0.423747	-2.13212
1248098	sscA	-0.791189	0.563375	-0.339609	-0.866134	0.734768	0.878052	0.691168	-2.08681
1248099	sseB	-1.2025	0.18902	-0.0857101	-0.638763	0.314889	0.79949	0.603912	-2.04416
1248100	sseA	-0.595948	0.607708	-0.621605	-0.759244	0.890066	0.966409	0.59143	-2.24365
1248102	ssaD	-1.78511	0.96456	-0.58034	-0.129219	0.255317	-0.0789044	0.59966	0.13075
1248103	spiA	-0.800208	1.47404	-1.3292	-0.22631	0.689522	-0.168711	0.626562	-1.01061
1248104	spiC	-0.767675	-0.249867	-0.774309	0.723101	0.273883	0.732179	0.382363	-1.73836
1248105	ssrA	1.06459	-1.11369	-0.497613	0.618983	0.81704	-0.103255	-0.461672	-0.300045
1248106	ssrB	-0.197964	0.861062	-0.46924	0.533695	-0.936063	0.147499	-0.0813963	-2.14869
1248107	STY1730	-0.301637	0.161	-0.417105	0.649564	-0.957748	0.378918	0.105693	-2.04496
1248109	STY1731	0.621461	0.398224	-1.25337	0.728301	-0.173236	-0.377773	0.919092	-2.07343
1248110	ydhZ	0.628918	-0.544853	-0.956707	1.14378	0.166185	-0.581406	0.432717	-1.42359
1248111	ttrR	0.918847	-0.605061	-0.317679	0.538858	0.105711	0.0471155	1.23203	-2.38214
1248113	ttrB	0.132643	0.640171	-0.380264	-0.312303	0.422072	0.490788	0.313977	-2.87789
1248115	ttrC	0.423546	0.557819	-1.05849	-0.575911	0.40661	0.658037	0.448398	-2.22192
1248116	ttrA	-1.07572	-0.473804	0.808159	0.777217	-0.579788	-0.529067	-0.924173	1.89176
1248117	STY1741	1.15427	0.738671	-0.678367	-0.240784	0.404401	1.0841	0.294797	-0.158343
1248118	STY1743	0.658971	1.2237	-1.10191	-0.121097	0.632435	0.744905	-0.00921314	-1.9166
1248120	pykF	-0.395031	-1.49611	0.97188	0.790714	-1.3946	0.00556004	0.5452	1.29281
1248121	lppA	-0.154648	-1.73269	1.13184	0.516632	-0.620889	-0.713422	0.328409	1.32169
1248122	lppB	0.195591	-1.65946	1.05464	0.311794	-0.494067	-0.616191	0.20715	1.46897
1248123	STY1749	0.143267	-1.66452	0.961791	0.196296	-0.356997	-0.646327	-0.427166	1.67637
1248124	STY1750	0.0459005	-1.08454	0.473971	0.0765106	-0.323615	-0.64663	-0.779767	2.08316
1248125	STY1751	0.636416	-0.585608	0.0109597	-0.237958	-0.0166542	-0.189077	-1.43353	1.73508
1248126	STY1752	-0.476694	0.893147	0.0925227	0.90464	-0.302216	0.409211	-0.765327	-2.16478
1248128	STY1754	-0.168911	-1.10987	1.11768	0.555634	-1.73369	-0.905853	0.763287	0.492222
1248129	STY1755	0.0080327	-1.79014	-0.0513552	0.551397	-0.247366	0.137996	0.797447	0.133337
1248130	STY1756	-0.0900519	-0.933757	0.124565	-0.349257	-0.101593	-0.383018	0.484291	1.4406
1248132	STY1757	0.208304	-0.509441	0.87231	-0.589413	0.221674	0.00285059	1.67565	-2.01453
1248133	STY1758	0.112865	-0.0953751	-0.856708	0.237154	-0.216576	0.520898	0.589948	-1.94049
1248134	STY1759	-1.13306	-1.29064	1.33591	0.356556	-1.04808	-0.454347	0.846326	1.10926
1248135	ppsA	-0.762428	-0.527361	0.308783	-0.27427	-0.0289094	0.293122	-0.0896386	1.87515
1248136	STY1762	-0.238969	-0.821944	0.406732	-0.137502	-0.669801	-0.486492	0.235136	2.46396
1248137	aroH	-0.62996	1.46742	-0.267853	-1.15798	0.765422	-0.190872	0.0174067	-1.29278
1248138	STY1764	-0.423223	1.60259	-0.76408	-1.15799	0.819493	0.210679	-0.112379	-1.55995
1248139	STY1765	0.126829	-1.77753	1.12093	-0.574516	-0.307359	-0.563346	0.640138	-0.174591
1248140	STY1766	0.85068	-1.70431	0.916114	-1.08149	0.441754	-0.292784	0.357717	-0.858113
1248141	nlpC	-0.326884	-1.49801	0.891288	-0.216129	-0.482165	0.879984	1.5092	-0.47857
1248142	btuD	1.43009	1.724	-0.71636	-0.591597	1.17021	-0.265511	-0.44087	-0.574989
1248143	btuE	0.13931	-0.655601	1.65182	0.794904	-0.743526	-1.13554	-0.143853	1.16419
1248144	btuC	-1.01705	-1.0579	1.60649	1.05878	-1.15861	-0.24227	0.0373655	0.771618
1248146	himA	-1.16594	1.96491	-0.785987	0.157549	-0.235428	1.07089	-0.552115	-0.411369
1248147	pheT	-1.20699	1.88178	-0.794486	-0.0188841	-0.216438	0.913045	-0.594495	-0.442976
1248148	pheS	-0.886985	2.0673	-1.12388	-0.245226	0.267109	0.836779	-0.385065	-1.11319
1248149	rplT	-0.425714	1.40438	-1.2055	0.58814	0.130614	0.724453	-0.778822	-1.90244
1248150	rpmI	0.0116121	1.91038	-1.31268	-0.587933	0.728168	0.245499	-0.110696	-0.933846
1248154	infC	-1.2006	-0.217698	-0.750685	0.44606	0.854995	0.852842	1.12171	-0.105993
1248155	thrS	-0.727543	-0.836641	1.93613	-0.918113	-0.790857	-0.0604436	0.320657	1.16638
1248156	rfc	-0.256562	-1.55487	0.577776	0.82906	-0.569988	-0.497677	-0.303712	1.87605
1248157	STY1783	1.19309	-1.06675	-0.567515	1.14481	0.24718	-0.796176	-0.359784	-0.496588
1248158	STY1784	0.567443	0.558794	-1.53867	0.654899	0.221563	0.716323	-0.0192225	-1.82511
1248159	pfkB	1.1225	1.24194	-1.16683	-0.688229	1.21816	0.298348	-0.0257655	-1.62108
1248161	STY1787	0.0312831	1.15158	-0.816726	0.480354	-0.205773	1.46388	-0.658729	-1.05833
1248162	STY1788	-0.552407	1.14732	-1.65898	0.74388	-0.567151	0.423691	-0.715584	0.599473
1248163	STY1789	0.319458	1.56228	-0.315012	0.811187	0.194565	0.07788	0.125298	-0.859392
1248164	STY1790	1.1295	-1.32901	-0.267333	0.597872	0.839125	-0.412954	-0.411717	-1.31519
1248166	STY1791	1.58488	-0.00892587	-0.773832	-0.156326	1.43789	0.511502	-0.0438577	-1.90487
1248167	cedA	1.55319	0.27606	-1.04479	-0.642288	1.48198	0.23072	-0.397965	-1.71819
1248168	katE	1.03264	1.22869	-1.22472	-0.65125	1.38064	0.0343384	-0.457084	-1.43898
1248169	STY1796	0.953342	1.18579	-1.18712	-0.659071	1.34826	0.0188309	-0.553712	-1.43507
1248170	celF	1.27259	1.06615	-1.40405	-0.773759	1.09396	0.419535	-0.558767	-1.25608
1248171	celD	0.306122	1.54766	-1.56858	-0.893822	1.0485	0.573674	-0.906891	-0.501428
1248172	celC	1.72656	1.0681	-0.612136	-0.278569	1.14771	-0.791351	-0.335325	-1.07363
1248173	celB	-0.958597	-0.190419	-0.516188	1.16597	-0.886947	0.350673	-0.819254	1.15475
1248174	celA	-1.05695	0.965843	-0.553594	0.819284	-0.572581	1.6647	-1.01331	-0.216882
1248175	osmE	-0.254074	2.08593	-0.179605	-1.43774	0.974268	-0.235484	0.161696	-1.2856
1248176	nadE	1.48455	0.410449	-1.13795	-0.417411	-0.48385	-0.333971	0.520388	-0.0889022
1248177	STY1804	1.84901	-0.785437	-0.294603	-0.488898	0.633748	-0.786053	0.570593	-0.869287
1248179	STY1805	1.60078	0.0679097	-0.58819	-0.530449	1.6391	-0.663378	0.140252	-1.17024
1248180	astE	1.51402	0.145119	-1.09769	-0.362336	1.71455	-0.227698	0.273836	-1.06019
1248181	astB	-1.01393	0.916699	-0.613549	-0.921576	-0.713809	0.711995	-1.05618	1.23458
1248182	astA	-2.03376	-0.807425	0.866436	0.346666	-1.02801	0.308871	-0.603336	1.08397
1248183	astC	1.04637	0.651985	-1.45911	-0.0781115	1.34002	0.634102	0.164272	-1.57047
1248184	xthA	0.798104	0.885424	-1.37936	-1.11568	0.588902	0.857032	-0.549404	-0.254943
1248185	STY1813	-0.829753	-1.44226	1.16083	0.70114	-0.890323	-0.480052	0.441739	1.72706
1248186	STY1814	-0.877922	-1.24113	1.17031	0.738515	-1.11424	-0.458579	0.402776	1.76741
1248187	gdhA	0.12883	0.572703	-0.232365	0.132367	-1.98257	-0.0239065	-0.225604	1.50519
1248188	topB	-0.819663	-0.491775	1.11315	-0.982929	0.0238516	-0.660698	-0.000865861	1.61335
1248189	selD	-0.750404	-1.7266	1.41625	0.0351377	-0.635401	-0.586496	0.519762	1.47902
1248190	STY1818	-0.535444	-1.75193	1.27307	0.13408	-0.740937	-0.594679	0.645834	1.52192
1248191	sppA	0.797622	1.69895	-1.42609	-0.973979	1.11934	0.0449604	-0.090083	-0.101426
1248192	ansA	0.264398	1.66991	-1.53236	-1.30302	0.954578	0.158819	-0.224456	0.189489
1248193	pncA	1.45609	0.958782	-1.28384	-1.08005	1.16547	-0.24212	0.229617	0.161571
1248195	STY1824	-0.234671	-0.722786	1.1932	0.964341	-0.674443	-1.04047	-0.206765	-1.46287
1248196	gapA	-1.34526	-0.495844	1.21551	1.01827	-1.1823	-0.253676	0.169713	-1.15584
1248197	STY1825a	-1.56058	0.342366	1.11479	0.428634	-1.43461	-0.536573	0.141696	1.10738
1248198	STY1828	1.43706	0.408792	-1.08232	-0.2936	0.911964	-0.10734	-0.232843	-1.53773
1248199	STY1829	1.34944	0.705437	-1.34226	-0.13442	0.85046	-0.149469	-0.213941	-1.62494
1248201	STY1830	-0.734391	-0.663889	0.571983	0.437455	0.8541	-0.542733	0.273873	-1.92668
1248203	STY1832	-0.114716	0.0175871	-1.09512	0.52096	0.273636	1.37396	-0.146084	-1.15543
1248205	STY1838	0.221699	0.518307	-0.302835	-0.0109226	0.492737	1.27541	-0.472333	-1.43823
1248206	STY1839	0.0323008	1.04455	-1.56107	0.417298	-0.0408887	1.16779	-0.358614	-1.12697
1248207	STY1840	-0.203193	0.0910303	-0.483517	0.430598	-0.0662508	0.764641	-0.495861	0.248099
1248209	STY1841	0.513414	1.87815	-0.683518	-0.134566	0.318197	-0.67602	-0.617434	-0.2961
1248212	STY1843	0.805756	2.04656	-1.00899	-0.49587	0.53322	0.191196	-0.500363	-0.664046
1248213	STY1846	-1.31993	0.51587	0.244544	0.486208	-1.19434	-0.51995	-0.463715	1.499
1248214	STY1848	0.243558	0.160582	-0.275932	-0.876787	-1.33378	-0.0720186	0.655098	-1.025
1248215	STY1849	0.728017	-0.215538	0.900627	-2.01461	0.742229	-0.165788	0.839964	0.77136
1248217	STY1850	0.891062	1.41704	-0.671139	-1.22683	1.67121	-0.749843	0.0242828	-0.961313
1248218	STY1851	-1.53081	-0.384176	0.158751	0.363708	-0.361199	-0.275608	-0.0948032	2.04871
1248219	aroQ	0.766974	1.5886	-1.46755	-0.405826	1.21589	0.0201033	-0.207051	-1.36847
1248220	STY1854	1.22595	0.415565	-1.28422	-0.852014	1.0773	0.764343	0.0522054	-0.749227
1248221	STY1855	0.667811	1.28966	-0.892451	-0.76695	1.43407	0.235928	-0.627584	-1.48038
1248222	aadA	1.02584	1.49967	-0.565335	-0.827199	1.31673	-0.565334	-0.667025	1.01514
1248223	STY1858	0.189183	1.7477	-0.88443	0.535641	0.13931	0.387865	-1.01678	-0.92243
1248224	STYt020	0.165329	-1.53626	1.64752	0.895783	-0.301439	-0.605589	0.608426	-1.1145
1248225	STY1859	0.117806	-1.58498	1.59194	0.908536	-0.261698	-0.411416	0.802441	-1.19862
1248226	STY1860	-0.251748	-1.98531	1.58917	0.853891	-0.256718	-0.21836	0.709334	-1.0583
1248227	STY1861	0.725267	-1.53628	0.822057	0.65331	0.817771	-0.174826	0.519923	-2.28992
1248228	STY1862	0.95707	0.251305	0.00757605	0.0667898	0.991468	0.196007	0.14992	-2.79507
1248229	STY1863	0.851161	0.931986	-0.504276	-1.81057	1.39816	0.337455	0.0837013	-0.524982
1248230	STY1864	0.123814	-0.224938	0.841074	-2.15583	0.886438	0.058836	0.329299	1.00153
1248231	STY1865	0.83115	1.18991	-1.42105	-0.366925	0.824675	0.806075	-0.302161	-1.51799
1248233	STY1867	0.589909	1.44867	-0.911533	0.329766	0.59896	0.276545	-0.158575	-2.31717
1248235	STY1868	0.540904	1.67714	-1.016	-0.90417	0.903056	0.169676	0.0800685	-1.41214
1248238	STY1869	0.421759	1.93233	-0.486272	-1.23894	1.06819	-0.169582	-0.221973	-0.98277
1248241	STY1874	-0.129006	0.437149	-0.00324989	-1.62641	1.1401	-0.477545	0.326819	1.80265
1248244	STY1875	-1.06733	-0.22931	0.799048	-1.05778	0.278556	-0.34067	0.752694	1.96453
1248245	STYt021	-0.93508	-1.40913	0.590953	-0.367543	-0.703068	0.683392	1.02398	0.249854
1248246	pagC	-0.982758	0.257583	0.480698	-1.43787	0.900178	-0.0504494	1.02305	-0.317228
1248247	pagD	-0.0730689	1.76603	-0.261997	-1.44819	0.934992	0.128778	-0.0566762	-0.970873
1248254	cspH	-0.373676	0.854856	-1.24488	-0.412459	1.40437	0.587957	0.795942	-1.50607
1248256	envE	-1.28283	-0.469307	1.15987	1.30468	-1.05855	-0.600822	0.150961	0.551344
1248257	msgA	-1.11169	-0.749947	1.51086	0.95684	-0.887941	-0.788891	0.315487	1.08189
1248259	kdsA	-0.22125	-1.99716	1.1724	-0.0415373	-0.10389	0.221621	1.25609	0.43736
1248260	STY1898	0.358913	-1.2511	0.66298	-0.763085	0.823192	0.4383	1.39892	-0.725376
1248261	STY1899	-0.611566	0.0572335	-0.647573	1.10851	-0.624922	0.821578	0.546829	-1.02671
1248262	hemK	-0.896593	-1.45101	1.03265	1.21066	-0.723568	-0.549064	0.150008	1.33579
1248263	prfA	-0.897302	-1.72255	1.39999	0.448598	-0.729484	-0.456881	0.848709	1.20276
1248264	hemA	-1.19052	-1.45345	1.41567	0.0159036	-0.757531	-0.344865	1.03135	1.38116
1248265	hemM	-0.983832	-1.2238	1.75712	-0.013506	-0.850854	-0.116138	0.569694	1.04359
1248267	ipk	0.397849	0.477831	-0.316711	-0.222646	0.576845	0.820546	-1.14904	-2.0993
1248268	prsA	0.325977	1.10983	0.397997	-0.744455	0.859937	-0.0412446	-0.539242	-0.0852204
1248269	STY1907	-0.00606249	1.60085	-1.22424	-0.267753	0.725664	0.295207	-0.273917	-1.73805
1248271	pth	-1.07654	-0.234587	0.682163	1.85209	-1.20033	0.173289	-0.441903	-0.634138
1248272	STY1910	-1.14498	-0.245745	0.71858	1.75914	-1.17198	0.248294	-0.335096	-0.663265
1248273	STY1911	-1.38811	-0.239156	0.736331	1.72866	-1.35118	0.216644	-0.292058	-0.550867
1248274	STY1914	-1.10635	-0.192553	0.701247	1.8053	-1.19016	0.249039	-0.315863	-0.564418
1248275	hyaC	-1.18	-0.448586	0.718062	1.83046	-1.14294	0.212338	-0.383655	-0.474589
1248276	hyaD	-1.23007	-0.312721	0.731722	1.78059	-1.16923	0.164164	-0.37824	-0.556095
1248277	hyaE	-1.21508	-0.359563	0.69475	1.79219	-1.07356	0.143804	-0.493356	-0.562827
1248281	appC	0.849184	0.47374	-1.29662	0.09358	1.11576	0.610214	0.34458	-1.9451
1248282	appB	-0.925026	-0.10846	1.78294	-0.072163	-1.0587	-1.02714	-0.32732	0.431918
1248283	STY1925	-0.610289	-0.906809	-0.066479	1.09842	-0.395422	0.041742	0.272642	1.69311
1248284	STY1926	0.537446	1.11302	-1.88952	0.444637	0.113983	0.480999	-0.293425	-0.187785
1248285	mltE	0.816558	-0.63611	-0.574845	-0.835518	0.755171	-0.135649	1.00887	0.687814
1248286	STY1928	0.810555	-0.125667	-0.908346	-1.17523	0.916451	0.18589	0.866609	0.414115
1248288	dadX	0.716469	0.718033	-1.2861	-0.183323	0.454988	0.987479	-0.611576	-1.38638
1248289	dadA	-0.667263	-0.291529	-0.177216	0.663457	0.108222	-0.213394	-0.872599	0.614544
1248290	STY1933	-0.0294394	-0.393867	0.057014	0.27439	0.159311	0.783961	1.02921	1.12741
1248291	fadR	-0.685291	-1.61275	0.337883	-0.340944	-0.341811	-0.298394	0.805353	2.12586
1248292	nhaB	0.755021	1.59836	-1.11067	-0.4342	1.03671	-0.0180671	-0.459994	-1.66495
1248294	dsbB	0.787079	-0.0221373	-0.399525	-0.234558	0.674438	0.245784	-0.12097	-2.21862
1248295	STY1937	-0.311653	0.37391	-1.21933	0.113749	0.35318	0.692037	-0.301127	-1.02506
1248296	STY1938	-0.790499	1.39864	-1.19402	-0.320543	0.309513	0.557557	-0.716905	-0.956142
1248297	STY1941	0.242567	1.52748	-0.604728	-0.995972	0.73675	0.28492	-0.448867	-1.35048
1248298	STY1942	1.23643	1.08082	-0.674471	-1.17719	1.38982	-0.152497	-0.0624635	-1.14672
1248299	STY1943	1.26053	1.21597	-0.753522	-1.12276	1.25857	0.0661102	-0.016172	-1.10001
1248300	minC	-0.762915	0.00569492	2.00163	-0.856684	-0.884681	-0.390181	0.708162	0.217476
1248301	minD	0.81491	0.111977	0.383855	-1.10674	0.653932	0.55272	0.259501	-0.869478
1248302	minE	-0.237177	-1.75822	0.843258	-0.00557474	-0.401355	0.0664019	0.882802	1.68486
1248303	rnd	-0.817215	-1.86432	0.765288	0.479737	-1.05046	0.168193	1.01253	1.34237
1248304	fadD	-1.01984	-1.25544	1.14384	0.268996	-1.28579	-0.103196	0.603296	1.64161
1248305	STY1949	0.835734	1.6966	-1.46475	-0.70818	0.877418	0.160349	-0.134151	0.309778
1248306	STY1950	-0.137291	2.26563	-0.646315	-0.0620476	0.260948	0.438645	-0.647406	-1.10272
1248307	STY1951	-0.907132	-1.36567	0.286507	-0.17843	0.0853383	0.185804	0.226349	1.81756
1248308	STY1952	-0.160141	-2.19104	0.822	0.189634	-0.00854019	0.0347377	0.344702	1.18464
1248309	STY1953	1.60033	-0.10007	-0.26336	-0.719467	1.23943	0.214221	-0.150609	-1.88072
1248310	pabB	1.40548	0.485624	-1.3876	0.131617	0.985636	0.129768	-0.12802	-1.33771
1248311	STY1955	-0.70576	-0.475566	-1.09139	0.499659	-0.83574	-0.594192	0.937267	0.972687
1248312	sdaA	0.108926	1.30867	-1.01656	0.431507	-0.237345	0.534899	-0.845163	-1.48292
1248313	STY1957	0.0792787	0.948755	-0.873799	0.495165	-0.441583	0.586136	-0.814673	-1.5566
1248314	STY1958	-0.0264163	0.865533	-0.715171	0.451189	-0.498056	0.679247	-0.792194	-1.54783
1248315	manX	-0.366011	1.00705	-0.885157	0.807452	-0.571923	0.266596	-0.655077	-1.14259
1248316	manY	0.0333262	1.18008	-0.108684	0.756279	-0.324323	0.154236	-0.445735	-1.7872
1248317	manZ	-1.10878	-1.08903	1.04078	-0.220324	-1.0915	0.37986	0.95633	1.4032
1248318	STY1962	-0.0265228	0.107116	-0.419975	-1.04873	0.244559	1.34847	0.113915	-1.39975
1248319	STY1963	1.22898	1.28725	-1.04325	-1.01929	0.962246	0.451368	-0.144509	-0.38655
1248321	rrmA	-0.324662	1.89829	0.0988468	-1.12646	-0.0933253	-0.775244	0.230231	0.0639502
1248322	ftsI2	0.744425	1.84936	-0.399294	-1.26014	0.0695766	-0.0067911	0.353828	-0.487871
1248323	cspC	-0.397766	0.00516929	1.08098	-1.13228	1.07503	-0.304093	0.875842	0.130678
1248324	STY1969	1.1228	1.35568	-0.607842	-0.729249	1.10834	0.157552	-0.825406	-1.4251
1248326	STY1970	1.10977	-0.323135	-0.133658	-0.827315	1.0009	-1.10149	1.29929	-0.078281
1248327	STY1971	-0.858883	-1.33773	1.54826	-0.722788	-0.358429	-0.254624	0.907447	0.734523
1248328	kdgR	-0.764571	-1.25325	1.38545	-0.816185	-0.122328	0.100241	1.03269	1.24472
1248329	htpX	0.268415	0.92931	-0.579073	-0.999676	0.391636	-0.554936	-0.583171	2.39758
1248330	prc	0.467662	1.15287	-1.28634	-0.294077	-0.0115961	0.389606	0.0251399	0.831479
1248331	STY1977	0.656098	-1.58431	0.133531	-0.516035	0.804011	-0.988535	0.90416	0.808982
1248332	STY1978	-1.11449	-1.49484	1.42802	-0.132067	-1.12488	0.390054	0.692108	0.668595
1248333	STY1979	0.448494	1.72199	0.15407	0.28068	0.18295	-0.644467	0.00267306	-0.0648618
1248334	STY1980	1.6333	1.26232	-0.600305	0.380151	1.14977	-0.0153973	-0.323843	-1.53286
1248335	STY1981	-0.923275	-0.710976	1.57837	0.0185809	-0.442976	-0.797823	0.514481	1.57478
1248338	STY1982	0.00215252	1.44771	-0.891962	-0.418418	0.743362	0.196381	0.284801	-2.10392
1248339	STY1983	1.06632	0.980595	-1.18623	-0.39181	1.31479	0.408516	-0.214361	-1.97007
1248340	pphA	-0.481929	0.85149	-0.872892	-1.48242	0.839889	-0.060857	0.172159	0.4609
1248344	STY1988	0.697327	0.87984	-0.813436	-1.87358	1.51748	-0.205829	0.118093	0.584779
1248345	STY1990	0.127045	0.275606	-0.970498	-2.19924	1.25439	0.332716	-0.0601159	1.01276
1248346	STY1991	0.379092	0.856094	-0.899535	-1.9912	1.23652	-0.229179	0.0897604	0.843006
1248391	STY2000	0.437493	1.59004	-0.628164	-0.543714	0.817877	0.455212	-0.445702	-1.74203
1248424	STY2001	-1.19999	-0.98177	0.221426	0.123033	-0.796717	-0.696736	0.682257	2.00841
1248425	STY2002	-0.520638	-1.40358	-0.86882	-0.0739499	-0.388589	-0.173144	0.423685	1.87654
1248426	STY2048	0.0124532	-0.548914	-1.84667	-0.680965	0.431134	0.616566	-0.653749	0.8453
1248427	STY2079	-0.302253	0.98617	-0.159831	-1.92918	0.78258	-0.348885	0.0385536	-0.829408
1248428	STY2080	0.442865	-0.642513	0.267959	-0.645158	0.469666	-0.91381	1.39418	0.104745
1248429	STY2081	-0.48508	-1.11651	-0.204012	-0.0772936	-0.375517	-0.0564074	1.07386	0.569754
1248430	holE	0.182779	-0.228757	-0.282829	0.97595	-0.193445	-0.876026	0.538684	-1.5021
1248431	STY2083	-0.278577	-0.562096	0.198283	0.249782	-0.513159	-0.735874	1.36053	-0.284438
1248432	exoX	0.524768	0.268882	-0.69671	-0.59552	0.114416	0.0922178	-0.946333	1.60336
1248433	opdB	-0.250719	1.32384	-1.05953	0.0122992	-0.16988	1.70449	-0.740616	-0.77858
1248434	yebE	-0.0651168	-1.97978	0.787504	-0.107132	0.152245	0.149343	1.44007	-0.34247
1248436	yebG	-0.91369	-0.634268	0.83521	0.968699	-1.32855	-0.613751	0.0931798	2.15924
1248437	purT	-0.708777	-0.554482	0.365925	-0.308096	-0.956096	-0.290628	-0.659339	2.41405
1248438	eda	0.375064	0.450416	-0.867661	-0.460589	0.643184	0.290833	-1.57019	0.226987
1248439	edd	0.186343	-0.591464	-0.894583	1.74683	0.36459	-0.872591	-0.261022	-1.18006
1248440	zwf	-0.907433	1.75897	0.453566	-0.656865	-0.902434	0.406788	0.725397	0.249196
1248441	hexR	-0.535754	-1.49931	0.526995	-0.461809	-0.352588	-0.407183	1.46513	0.178407
1248442	pykA	0.292118	-1.29995	0.27217	-0.96853	0.594	-0.203311	0.868769	-0.395315
1248443	msbB	-1.21751	0.595091	0.484043	1.05746	-0.605861	-0.121382	-1.33159	0.271096
1248444	yebA	-0.970564	-1.5411	0.803193	1.1196	-0.424391	-0.128834	-0.515758	1.16259
1248445	yebL	-0.568056	-1.51539	0.842534	0.854461	-1.24933	-0.472312	0.799357	1.47579
1248446	znuC	-0.923818	-0.712723	0.984321	1.26709	-1.30348	-0.372973	0.403365	1.5304
1248448	yebI	-0.448124	0.685455	-1.06573	0.952658	0.183873	0.908128	-1.34569	-1.53209
1248449	ruvB	-0.804138	-0.950765	1.61623	0.0676584	-1.20241	-0.143938	0.718334	1.41446
1248450	ruvA	-0.581268	-1.06666	1.60518	-0.153737	-1.3301	-0.147701	0.782039	1.38134
1248451	yebB	-1.08521	-1.00344	1.60032	0.144604	-1.29691	-0.130659	0.415711	1.40694
1248453	yebC	-0.240596	-1.81067	0.118042	0.340263	-0.643294	0.156911	0.752736	1.19387
1248454	ntpA	-0.528998	-2.19193	0.53761	0.096475	-0.757166	0.208978	0.56404	1.36503
1248455	aspS	0.794968	0.227029	-0.0757074	-0.429254	0.62696	0.728799	0.432325	0.509579
1248456	yecD	-1.20334	-0.879911	1.42621	0.417803	-1.15827	-0.42068	0.289434	1.48751
1248457	yecE	-0.926461	-1.07904	1.48346	0.177026	-1.10646	-0.418683	0.69764	1.40265
1248458	STY2112	0.143907	0.875414	-0.930075	-0.0113417	-0.00446584	1.24792	-0.16832	0.194138
1248459	STY2113	-1.43321	-0.600477	1.21139	0.53977	-1.06623	-0.391702	-0.277669	1.64453
1248460	STY2114	-0.595294	-1.12552	1.42124	-0.0551037	-0.514861	-0.262519	1.43781	0.879434
1248462	cutC	-0.54964	-1.47058	0.160667	1.3983	-1.20648	-0.105088	0.621587	1.21262
1248463	STY2116	0.576478	0.392327	-1.22171	1.20157	0.456118	0.672775	-0.0375865	-1.49185
1248464	argS	0.51114	0.178637	-1.25987	0.603494	0.743831	0.665598	0.383324	-1.54392
1248465	STY2120	0.828881	0.48075	-1.47211	0.36688	0.820337	0.685645	0.324402	-1.68824
1248466	flhE	1.23709	0.56507	-1.35306	0.0192392	1.04986	0.290262	0.78805	-1.28077
1248467	flhA	1.33122	0.550686	-1.34845	0.0180135	1.09564	0.194609	0.702763	-1.4608
1248468	flhB	1.14562	0.497393	-1.47929	-0.0167438	0.993929	0.29417	0.725695	-1.55219
1248469	cheZ	0.88891	0.713438	-1.27496	0.0932412	1.01916	0.432281	0.551992	-1.98085
1248470	cheY	0.887986	0.794048	-1.32449	0.0895779	1.02302	0.447673	0.452014	-1.89612
1248471	cheB	1.23385	0.522092	-1.18868	-0.111401	1.20376	0.43354	0.608786	-1.82055
1248472	cheR	1.11745	0.285844	-1.18635	0.0674685	1.179	0.360862	0.632096	-1.79737
1248473	tar	0.951555	0.446225	-1.25168	0.172622	1.13742	0.483198	0.487174	-2.03304
1248474	cheW	0.949453	0.812493	-1.3054	0.161594	1.01205	0.436524	0.375885	-1.9602
1248475	cheA	0.282619	0.821668	-1.56992	0.447684	0.326967	0.932184	0.276345	-1.948
1248476	motB	0.491993	1.19469	-1.50767	0.0627092	0.534889	0.903972	0.041961	-1.88919
1248479	motA	0.114783	-1.56457	0.775973	0.485579	-0.0211053	-1.28666	0.0179465	1.06072
1248480	flhC	0.0640253	-1.22129	0.399488	0.784626	-0.186459	-1.53463	0.244903	1.31153
1248482	flhD	0.225863	1.46629	-1.02636	-0.408619	0.305135	1.2251	-0.607856	-1.44809
1248483	otsA	0.443458	1.227	-0.706818	0.289792	0.495757	0.459912	-0.248372	-2.71079
1248484	otsB	0.614362	0.615486	-1.40334	0.467903	1.0323	0.472841	0.320885	-1.77485
1248485	STY2140	0.190327	0.552384	-0.281063	-0.483501	0.797784	0.515867	0.116382	-2.70953
1248486	yecI	0.549071	0.511271	-0.353571	0.64125	0.167695	0.296803	0.2649	-3.01722
1248487	STY2142	-1.36093	-1.08385	0.770537	0.41184	-1.09683	0.544436	-0.0454651	1.33746
1248488	ftnA	0.0649452	1.34635	-1.17089	0.336456	-0.110887	0.670078	-0.108939	-2.08748
1248491	yecH	-1.83709	0.378797	0.326503	-0.5018	-0.211979	0.138991	-0.468622	1.58533
1248494	STYt022	0.534272	1.84105	-1.3953	0.256873	0.505378	0.491797	-0.459741	-1.07635
1248495	STYt023	0.663783	0.343444	-1.14303	0.605163	0.268955	0.253362	0.26421	-2.23665
1248496	STYt024	0.909158	1.49432	-1.18446	-0.197405	0.809018	0.488629	-0.285427	-1.80328
1248498	pgsA	0.0575535	1.62898	-0.113115	-1.20378	1.19789	-0.0162653	-0.178377	-1.73683
1248499	uvrC	0.849287	0.882248	-1.17451	-0.297641	1.11401	0.564618	-0.114423	-2.06347
1248500	sirA	0.299258	-1.60898	0.665542	0.717062	-0.648062	-0.8441	0.604617	1.34005
1248501	yecF	0.386168	-2.11249	0.413173	0.10397	-0.601092	-0.939039	0.387898	1.70612
1248502	sdiA	0.427747	-0.50222	0.23573	0.337408	-1.56348	-1.03523	-0.405032	2.01957
1248503	STY2159	1.06078	1.07853	-1.35553	-0.000463894	0.737946	-0.0665293	-0.595687	-1.65281
1248504	yecS	0.841027	0.622244	-1.5271	0.37925	0.942232	0.393785	0.389159	-1.88375
1248505	STY2161	0.895019	0.626716	-1.36771	0.388548	0.905687	0.405796	0.435454	-1.91513
1248507	fliY	1.67516	1.76181	-0.693415	-2.00151	2.93558	1.45333	1.17523	-2.50226
1248508	fliZ	2.68741	1.76485	-1.04704	-1.96748	2.41334	1.15653	1.41107	-2.29867
1248509	fliA	2.60024	0.85276	-0.956577	-2.72147	2.67305	1.15788	1.04639	-2.5822
1248510	fliC	1.201	1.23329	-0.762253	-2.36029	1.92222	0.988296	0.981316	-2.40435
1248511	fliD	2.68798	1.27536	-0.553486	-1.02801	2.94134	1.10931	1.16135	-2.54201
1248512	fliS	1.42792	1.29523	0.461433	-0.891069	2.11186	1.101	1.201	-2.66039
1248513	fliT	2.7398	2.38208	0.941054	-1.35649	1.89995	1.15229	1.26904	-2.03474
1248514	amyA	-1.30358	-0.238419	0.852551	1.47828	-1.45083	0.186681	-0.566129	-0.206894
1248515	yedD	-0.625557	0.905809	-0.818967	-1.22361	1.55353	0.788682	0.846875	-0.983469
1248516	yedE	1.1347	0.80131	-1.36338	-0.080626	0.777545	0.0761698	0.0168213	-1.707
1248517	yedF	0.902007	0.611866	-1.31084	0.0265905	1.0787	0.463036	0.214947	-1.83972
1248518	STY2175	0.774384	0.391582	-1.49161	0.380967	1.04472	0.612964	-0.00849796	-1.41985
1248519	fliE	1.88135	2.64803	-0.818579	-2.38196	1.64366	1.09577	2.06385	-2.16513
1248520	fliF	1.59236	2.1282	-0.469272	-2.43262	1.37814	1.02521	1.35014	-2.27373
1248521	fliG	1.84362	2.00952	-0.722682	-2.87405	2.24678	1.49785	2.3319	-2.93632
1248522	fliH	1.28878	1.37011	-0.703838	-2.62282	1.86155	1.24103	2.16069	-2.60712
1248523	fliI	1.85611	1.5303	-0.863511	-2.43462	2.02487	1.83249	1.88832	-2.18223
1248524	fliJ	1.61821	1.45174	-0.756711	-1.61282	1.73012	1.20078	1.46719	-2.16258
1248525	fliK	2.12028	1.71879	-0.661758	-1.57531	1.81336	1.20891	2.13927	-2.35034
1248526	fliL	2.18917	1.46156	-0.511449	-1.60055	1.86363	1.24242	2.16161	-2.36911
1248527	fliM	2.25216	2.0942	-0.119994	-0.672685	2.42276	1.61517	0.410116	-2.98418
1248528	fliN	2.12142	0.865395	0.244314	-0.844633	2.64962	1.09975	0.66499	-2.22979
1248529	fliO	2.16556	0.695888	0.125928	-2.32868	2.68674	1.1245	0.829968	-2.82535
1248530	fliP	2.17348	2.22873	0.522759	0.209112	1.98001	1.32001	0.821334	-2.83295
1248531	fliQ	2.7656	1.6073	-1.58258	-2.23077	2.74797	1.49865	0.999099	-2.87803
1248532	fliR	2.14449	1.44765	-0.561577	-1.81896	2.63525	1.4235	0.949	-2.87717
1248534	dsrB	0.48133	0.406755	0.362633	0.919908	-0.0871604	-1.50149	-0.48792	-1.08717
1248535	yodD	0.886999	-1.01593	-0.164959	0.102205	0.297142	-0.439808	0.880706	0.0599679
1248536	dsrA	1.66952	-0.775488	-0.293327	0.110318	0.0650639	0.884532	0.646188	-0.192928
1248538	STY2193	0.618759	0.621201	-1.6683	0.299149	0.017745	1.3047	-1.09361	-0.298005
1248539	STY2194	-1.26787	-0.951386	0.18967	1.43266	-1.01626	-0.0394688	0.134976	0.847044
1248540	STY2195	-0.967992	-1.3181	0.342559	1.16713	-0.55448	0.674912	0.0023778	0.171508
1248541	yedA	-0.435596	-0.572926	0.984438	-0.306446	-0.748466	0.607475	-0.42557	1.25723
1248542	vsr	-1.07854	0.701655	0.938374	-0.277624	-0.81444	0.694465	-0.854847	1.41576
1248543	dcm	1.01639	0.994566	-1.01081	-0.447799	0.737723	0.837701	-0.0429035	-1.65641
1248544	yedJ	0.437451	1.54503	-1.43208	-0.457122	0.471145	0.750322	-0.00286401	-1.01575
1248545	STY2202	0.304264	-1.18863	-0.323008	1.03757	-0.094822	0.206143	-0.96307	-1.05245
1248546	ompS1	-1.4248	-0.793892	-0.199569	1.01474	-0.940629	0.872606	-0.448315	-0.123194
1248548	umuC	0.529771	1.09525	-1.40344	0.17672	0.501597	0.705576	-0.146949	-1.96326
1248553	STYt026	0.427052	1.58061	-0.960438	-0.502005	1.10411	0.258041	-0.309073	-2.08423
1248554	STY2211a	0.48325	1.54629	-0.947302	-0.261007	0.95786	0.359988	-0.44868	-2.06128
1248556	STY2213	0.7087	0.873123	-1.29251	0.147361	0.171867	0.461281	-0.574404	-1.84083
1248558	STYt028	-0.263955	0.130906	0.22375	0.713759	-0.449998	-0.117552	-0.459503	-1.95784
1248559	STY2216	-0.880502	-0.861163	1.18077	0.384501	-1.0955	-0.0761787	0.300649	-0.408023
1248560	STYt029	-0.638932	-0.841819	1.10129	0.209897	-1.05151	0.0852988	0.338467	-0.758131
1248561	STY2218	-0.268985	-0.938934	1.13391	0.174836	-1.47128	-0.149303	0.334304	-0.927995
1248562	cobT	-0.380173	-0.616479	1.21052	0.209858	-1.17339	-0.214781	0.141346	-1.05373
1248563	cobS	-0.335063	-0.344241	1.12215	0.0493833	-0.958023	-0.0383335	0.0805129	-1.3471
1248564	cobU	-0.0111868	-0.469286	1.05803	0.000234719	-0.721933	0.0557287	0.153638	-1.63596
1248565	cbiP	-0.0131192	-0.249925	0.921214	-0.101816	-0.769336	-0.0774384	0.183581	-1.67528
1248567	cbiO	0.107171	-0.323714	1.02712	0.0916085	-0.561642	-0.0603263	0.331621	-2.12001
1248570	cbiQ	0.369191	-0.466801	1.0315	-0.000883257	-0.481936	-0.0991501	0.498571	-2.3211
1248571	cbiN	0.544475	-0.50547	0.987121	0.013642	-0.355456	-0.294864	0.681237	-2.36527
1248572	cbiL	0.814286	-0.514208	0.932643	-0.130334	-0.35616	-0.469978	0.813946	-2.33047
1248573	cbiH	0.787088	-0.550126	0.924599	-0.186449	0.00807616	-0.536542	0.884307	-2.29831
1248574	cbiG	0.858201	-0.530533	0.82903	-0.296378	0.28156	-0.480315	0.846532	-2.40197
1248575	cbiF	1.00525	-0.557702	0.674351	-0.511753	0.515828	-0.442933	0.886906	-2.35971
1248577	cbiT	1.28022	-0.367144	-0.0174192	-0.902132	0.966675	-0.488873	0.851434	-1.93346
1248578	cbiE	0.919962	0.362161	-0.645638	-0.106076	0.655437	0.0777478	0.31732	-2.7002
1248579	cbiD	0.713303	0.946491	-1.24049	-0.18162	0.703042	0.43735	-0.232282	-2.17382
1248580	cbiB	0.563279	0.967754	-1.03065	-0.335088	0.25228	0.334137	-0.240306	-1.81621
1248582	cbiA	-0.274125	0.0289074	-0.473812	-0.395057	0.121855	0.266175	-0.293291	-0.686501
1248584	pduF	-0.187425	0.104028	-0.292564	-0.306447	0.183071	0.276846	-0.490842	-0.709549
1248586	pduB	-0.158	0.277305	-0.202518	-0.402224	-0.159411	0.311228	-0.414733	-0.660046
1248590	pduD	-0.411962	-0.203252	-0.0931371	-0.280639	0.248249	0.0904893	-0.059106	-0.324207
1248594	pduK	0.0342402	-0.232232	0.286393	-0.235135	-0.0634898	-0.31372	-0.198242	-0.211269
1248595	pduL	-0.178966	-0.533206	0.298503	-0.146902	-0.0674322	0.0246102	-0.297538	-0.0216982
1248596	pduM	-0.281788	-0.55655	0.237708	0.0630897	-0.101096	-0.280916	-0.363354	-0.0771714
1248597	pduO	-0.321689	-0.301828	0.341181	-0.0118841	-0.114737	-0.0746747	-0.34185	-0.153835
1248598	pduP	-0.440836	-0.21139	0.336413	0.165507	-0.810236	-0.134144	-0.389267	-0.148908
1248599	pduQ	-0.232741	-1.01726	0.542079	0.240773	-0.180113	-0.533785	0.163899	-0.044461
1248600	pduS	-0.432239	-0.554725	0.146102	0.214126	-0.267768	-0.274342	-0.0186204	-0.224637
1248601	pduT	0.496991	0.36477	-0.893352	0.0824336	0.232881	0.241251	0.026812	-1.74691
1248602	STY2260	0.174326	2.08915	-0.956015	-0.349392	0.542148	0.223111	-0.977856	-0.0215541
1248603	pduV	0.996193	0.583378	-1.41453	-0.216249	0.848743	0.596637	-0.333409	-1.85323
1248604	STY2262	1.3611	0.817186	-1.07744	-0.647889	1.1333	0.515531	-0.0938951	-1.72662
1248606	pduX	0.266404	0.653776	-0.701436	0.27979	0.0348927	0.807743	-0.189525	-2.61555
1248607	STY2264	0.340445	0.530124	-0.746397	0.235091	0.10733	0.76524	-0.210476	-2.63458
1248608	yeeA	0.459526	0.493451	-0.883143	0.31624	0.28193	0.725871	-0.249581	-2.57927
1248610	gyrI	-1.79095	1.9587	-0.264759	0.415943	-0.489539	0.163062	-0.596759	-0.259323
1248611	phsC	0.943226	0.517991	0.263892	-2.02195	1.11424	0.632655	0.253621	-1.47128
1248612	phsB	-0.671665	-0.307165	0.146544	2.18159	-0.989335	-0.778765	-0.455887	0.0235614
1248613	phsA	-0.730737	-0.760966	0.423761	1.45961	-1.33357	-0.159288	-0.0577909	0.90297
1248614	sbcB	1.19706	0.162769	-0.311938	-1.01323	0.779317	1.18648	0.795582	-1.6192
1248615	yeeF	0.704565	-0.532485	-0.375398	-1.13927	0.499302	0.41837	-1.08561	2.40091
1248616	STY2278	1.11395	-1.38298	0.0549066	-0.793116	0.316009	-0.15949	-0.50078	2.1854
1248617	STY2279	1.03141	-1.8253	0.288953	-0.687479	0.390068	-0.271629	-0.246747	1.808
1248618	hisL	0.995334	-1.63907	-0.151538	-0.353526	0.565115	-0.0765173	-0.19729	1.73341
1248619	hisG	0.714535	-1.7602	0.262013	-0.403071	0.429768	-0.322288	-0.0390053	1.78008
1248620	hisD	0.49271	-1.68764	0.628271	-0.313889	0.0366241	-0.414512	-0.0683604	2.06908
1248621	hisC	0.33828	-1.2226	0.659913	-0.461464	0.046833	-0.698058	-0.187916	2.31832
1248622	hisB	0.664297	-0.814842	0.439939	-0.571646	0.135879	-0.629651	-0.27566	2.39605
1248623	hisH	0.696428	0.455069	0.927118	-1.96552	0.780291	-0.791758	0.0415279	-0.107538
1248624	hisA	0.10768	0.0397797	1.02733	-2.05633	0.517702	-0.129464	0.956955	0.768561
1248625	hisF	-0.0448915	0.246404	0.507904	-0.472055	-1.22413	-1.10118	-0.0839438	2.21174
1248626	hisI	-0.692125	1.94658	-0.580582	-0.235073	-0.432344	-0.221757	-0.391397	0.313306
1248627	cld	-0.902552	1.74687	-0.337076	-0.361204	-0.541772	-0.352892	-0.393905	0.55347
1248628	ugd	-0.980083	1.96456	-0.561563	-0.535283	-0.169484	-0.151528	-0.500738	0.535531
1248629	gnd	-0.643676	2.1433	-0.827251	-0.622536	0.185257	-0.0120914	-0.390695	0.287059
1248630	rfbP	-0.698669	2.14493	-0.765122	-0.525529	-3.02919e-05	-0.141552	-0.244172	0.390881
1248632	rfbK	-0.202708	2.05289	-0.995526	-0.73326	0.0326618	0.101821	-0.116376	-0.120286
1248635	cpsB2	0.228301	1.64567	-1.00903	-1.16558	0.657466	-0.160978	-0.368737	0.37047
1248639	rfbH	0.305571	1.4976	-0.432577	-0.562401	0.174929	-0.800836	-0.0151366	0.00365294
1248640	rfbG	-0.119058	-0.341839	0.683558	-0.0376249	-0.240633	-1.39869	-0.228354	0.303232
1248641	rfbF	-0.296417	-0.0801244	0.963204	-0.482604	0.687812	-0.983993	-0.139561	-0.384791
1248642	rfbI	-0.765478	1.14906	0.35364	-0.442301	0.815023	-0.765611	-0.795652	-0.537663
1248643	rfbC	0.0913896	0.69986	1.46728	-0.250862	0.540541	-1.24854	-0.264584	0.248444
1248644	rfbA	-0.944214	0.0402344	0.802955	-0.208989	-0.954201	0.0252037	-0.931661	1.382
1248645	rfbD	0.0717872	-1.45849	1.18856	0.147085	-0.820506	-0.809193	-0.283362	1.74266
1248647	rfbB	-0.757363	-0.753041	1.18999	-0.0304334	-0.487008	-0.575796	-0.366448	1.99655
1248648	galF	-0.467352	-0.32563	1.21372	-0.127275	-0.766486	-0.326768	-0.293481	2.05843
1248649	STY2309	-0.191496	-0.968461	1.31909	-0.373849	-0.815568	-0.414725	-0.221155	2.06573
1248650	STY2310	-0.40453	-0.705356	1.27521	-0.335304	-0.737313	-0.717062	0.0294995	2.11766
1248651	wzxC	-0.181886	-0.472201	1.28896	-0.358441	-0.390485	-0.62584	-0.313692	2.19639
1248652	wcaJ	1.00666	0.959808	1.00666	-1.3578	0.529053	0.794196	-0.109224	1.82748
1248653	manB	0.000156105	-0.900733	1.24884	-0.680663	-0.252363	-0.497646	-0.269884	2.1994
1248654	manC	-0.114107	-0.887815	1.28347	-0.586429	-0.302519	-0.513897	-0.289615	2.15791
1248655	wcaI	1.01244	0.926683	1.01244	0.285409	0.0437046	0.0422084	-0.742347	1.79731
1248656	wcaH	1.06153	0.894854	1.06153	-0.361779	0.296884	0.762264	-0.818837	1.5065
1248658	fcl	-0.442111	-1.12165	1.10948	0.00199119	-0.58979	-0.649113	-0.0874803	1.94779
1248661	wcaF	1.24251	0.840484	1.24251	-2.23497	0.940375	0.876836	0.129316	1.66023
1248662	wcaE	1.21945	0.953399	1.21945	-0.168321	0.800901	1.07803	0.528549	1.93244
1248663	wcaC	1.06637	0.0960935	1.0637	-0.917511	0.770623	0.907414	0.552326	1.78362
1248664	wcaB	1.31966	0.279163	1.32657	-0.7788	1.05045	1.36144	-0.461785	1.93141
1248666	wzb	-0.0215695	-2.10684	1.40921	-0.591396	0.322032	0.16399	0.723787	0.816424
1248667	wza	-0.991191	-0.847732	2.0281	-0.582817	-0.244024	-0.12112	0.695703	-0.0130051
1248668	yegH	0.799847	-2.14337	-0.571759	1.20163	0.0140611	0.0294836	-0.016408	0.0360969
1248669	asmA	0.376737	-0.65727	-0.632873	0.776433	-0.310863	-0.127992	-0.213764	1.2868
1248670	dcd	-0.390632	-0.741305	1.29917	-1.16217	-0.563223	1.37583	0.681114	0.211607
1248671	udk	-0.12119	-1.02	1.61447	-0.358552	-0.12177	0.547374	0.683785	-1.77362
1248672	yegE	-0.386088	-1.34543	1.92568	-0.190628	-0.512216	-0.0125052	1.54902	-0.424951
1248673	alkA	-0.807852	-1.29617	1.52036	0.485548	-1.057	-0.463311	1.24184	0.674319
1248674	yegD	-0.579578	-1.20261	0.867408	0.101813	-0.704175	0.0145919	1.32456	1.22942
1248675	STY2339	-0.889286	-1.09095	0.88422	0.384008	-0.969414	-0.366024	0.945657	1.47997
1248676	yegN	-1.55944	-0.877537	0.607532	0.916847	-1.24634	0.454551	-0.362293	0.566282
1248678	STY2341	-0.181276	-0.034543	-0.963023	-0.338046	0.781717	1.25055	-0.374366	-1.93872
1248679	yegB	0.716053	-0.105852	-1.02356	-0.51721	1.10282	1.17766	0.0252982	-1.66105
1248680	baeS	-0.100013	0.132458	-0.451604	0.742812	0.498391	0.529702	-0.644082	-2.20721
1248697	baeR	-1.56227	-0.590222	1.63907	0.36498	-1.43591	-0.0507023	-0.0361291	0.48883
1248698	STY2346	-0.467663	1.53035	-0.561513	-1.08393	0.502226	0.508758	-0.0865636	-1.89859
1248699	STY2347	-0.247519	1.10119	-0.429011	-1.00847	0.33861	0.796194	-0.011892	-2.30215
1248702	STY2365	0.687782	-0.781103	1.15084	0.0425894	0.10978	-1.46951	0.0191988	0.929851
1248703	STY2366	0.676617	0.850272	-0.980273	-0.873809	0.799399	1.3456	-1.20277	-0.546074
1248704	STY2367	-0.688197	-0.448378	0.689753	0.850549	-0.699759	0.148463	-0.279717	2.10349
1248705	STY2369	-0.0288464	-1.54302	1.02313	0.512903	-0.383607	-0.288921	-0.283519	1.77743
1248706	fbaB	-1.01868	-0.929782	0.459939	2.05249	-1.3073	0.281583	-0.249895	0.359281
1248707	STY2371	-0.512522	-1.56532	0.646015	1.37791	-0.355268	0.166582	0.0891961	0.380056
1248708	STY2372	-1.08205	-0.941334	0.160765	1.45884	-1.0788	0.775827	-0.0131242	0.863702
1248709	STY2373	-0.4259	1.5492	-0.939354	-1.305	0.991728	0.544325	-0.948513	-0.0966324
1248710	STY2374	0.459465	1.41119	-1.07379	-0.671278	0.992907	0.405798	-0.409152	-1.62583
1248711	thiD	0.448722	1.296	-0.857711	-0.565662	0.76277	0.790687	-0.39432	-2.06553
1248712	STY2376	-0.463655	1.45613	-1.02785	-0.390361	0.213776	1.02115	-0.034611	-1.84459
1248713	yohN	0.0653436	1.61133	-0.716713	-0.274528	0.241568	0.668033	-0.115878	-2.28131
1248714	stcD	-0.843681	1.68662	-0.153194	0.0360328	-0.454389	1.0568	-0.995321	-0.932234
1248715	stcC	-0.995167	-0.829386	0.882031	1.10927	-0.824151	-0.51569	-0.237894	1.95799
1248716	stcB	-1.14746	-1.18604	1.40658	0.148904	-1.13303	-0.196781	0.536742	1.479
1248717	stcA	0.283956	1.81347	-0.94074	-1.07662	0.898877	0.641706	-0.390551	-1.45312
1248718	yehE	-0.0635626	1.98154	-0.619073	-1.32037	1.19676	-0.117949	-0.229413	-0.81424
1248719	mrp	0.759441	1.00507	-1.24198	0.0960695	0.89124	0.84809	-0.550217	-2.05401
1248720	metG	0.554404	0.723022	-1.60288	0.284169	0.414616	0.886953	-0.0436514	-2.01266
1248721	yehR	0.179513	1.02491	-1.43122	0.190906	0.136608	0.959229	-0.109533	-1.75767
1248722	STY2386	1.55645	0.6192	-1.25729	-0.0780961	0.850793	-0.311266	-0.00972405	-1.11806
1248723	yehS	0.480108	0.453725	-0.218961	-1.08731	-0.191818	1.12689	0.182842	1.17303
1248724	yehT	0.54425	-2.18118	0.49791	-0.120599	0.283	-0.303073	0.670335	1.58649
1248725	yehU	0.911328	-2.15787	0.452001	-0.0947283	0.633338	-0.696588	0.623995	1.41563
1248726	yehV	1.17507	-1.86258	0.11071	-0.417482	1.15172	-1.12656	0.459769	0.846331
1248727	STY2391	1.84052	-0.454703	-0.423736	-0.844759	1.38683	-1.15369	-0.0423874	-0.261652
1248728	yehW	-0.00733884	-1.46396	1.13775	-0.521558	-0.0406376	-1.15063	-0.213669	1.68621
1248729	yehX	-0.255085	-1.5549	0.702097	0.925659	-0.0705271	-0.801985	-0.304597	1.69883
1248731	yehY	1.78622	-0.100202	-0.808295	0.204135	0.952778	-0.296055	0.0374791	-0.872315
1248732	yehZ	-0.370949	-0.788941	-0.0398064	1.37252	-1.52421	-0.130538	-0.109071	1.98829
1248733	bglX	0.498869	-1.50991	1.08311	0.0798353	-1.14562	-0.933519	0.0575507	1.65859
1248734	dld	-0.795135	-0.205172	1.05493	1.0136	-1.95831	0.717298	-0.0658573	0.00136794
1248736	yohC	-1.061	-1.07457	1.52897	-0.102482	-1.19431	0.122342	0.38689	1.11868
1248737	yohD	-0.366641	-1.88426	0.0221974	0.723911	-0.586505	-0.166568	1.40626	0.753081
1248738	yohF	0.191773	-0.803396	-0.260531	0.239235	-0.99801	-0.166493	2.13191	-0.206914
1248739	yohG	0.221732	-1.01001	-0.630276	-0.103614	-0.530273	-0.0825529	1.93572	-0.135806
1248740	yohI	0.662947	-0.746397	-1.06234	-0.40541	0.0485846	0.380826	1.94293	-0.433782
1248741	STY2405	0.232371	0.0678106	-1.24788	-0.682079	0.230084	0.783135	1.60267	-0.131094
1248742	STY2406	1.00666	0.959808	-1.26326	-1.3578	1.11529	0.794196	-0.109224	-0.178275
1248743	STY2407	-0.322084	1.90828	-0.0304292	-0.470433	-0.298469	0.888618	-1.22637	-0.553629
1248744	STY2408	-0.734464	0.0318602	1.37605	0.324266	-0.742908	0.32915	-1.38617	0.252288
1248745	STY2409	-1.01244	-0.926683	0.974339	0.928541	-1.0437	0.0422084	-0.742347	1.79731
1248746	STY2410	0.0615298	1.89485	-1.14594	-0.361779	0.296884	0.762264	-0.818837	-0.506504
1248747	yohJ	0.823	1.37526	-1.17294	-0.385574	1.04739	0.327994	-0.129636	-1.76717
1248752	cdd	0.907971	0.512578	-0.928623	-1.15768	0.667757	0.656927	0.605408	-1.46361
1248754	sanA	0.425091	0.840484	-1.22348	-1.23497	0.740375	0.876836	0.129316	-1.06023
1248755	STY2415	-0.219455	0.953399	-1.37232	-0.168321	-0.28009	1.07803	0.528549	-1.29324
1248756	STY2416	-1.06637	0.0960935	-0.436569	0.209175	-0.770623	0.907414	0.552326	0.783621
1248757	mglC	-1.31966	0.279163	-0.518009	0.17788	-1.05045	1.36144	-0.461785	0.00593141
1248758	mglB	-0.325856	-1.50083	0.290777	-0.45809	0.0366755	-0.0623955	0.335805	2.32864
1248759	galS	0.434401	1.41067	-0.861472	1.11896	-0.315866	0.703123	-0.593442	-1.74201
1248761	folE	0.2054	1.42659	-1.16462	-0.126949	1.00566	0.0825551	-0.398846	-2.00423
1248763	yeiG	-0.487774	-0.500103	0.332758	-0.437392	-0.678554	-0.0509292	-0.230053	2.46516
1248764	STY2429	-1.08186	-0.546736	1.31526	-0.388795	-1.28409	-0.0485515	0.652285	1.27833
1248765	sdaC	-0.0468302	-1.45948	-0.422503	0.705925	-1.28639	0.518738	0.381323	-0.121756
1248766	STY2431	-1.0092	1.23627	-0.873481	1.0783	-0.86566	1.1831	-0.582681	-0.50647
1248767	cirA	-1.08832	-1.63097	-0.0292718	1.61579	-1.04037	0.780254	0.588749	0.144225
1248768	lysP	0.366085	-0.498452	0.300161	-0.700838	-0.630783	-0.494947	-0.19258	3.0391
1248769	yeiE	0.497424	-0.386535	0.264075	-0.58524	-0.593502	-0.664174	-0.0979873	2.9785
1248770	yeiH	0.679717	-0.29188	0.0331767	-0.539031	-0.178593	-0.752929	-0.266877	2.95448
1248771	nfo	-1.25244	-0.662253	0.602834	1.49872	-1.33606	0.380665	0.721838	-0.250337
1248772	fruA	-0.158547	1.17463	-0.859547	-0.754866	0.186674	0.580019	-0.287532	-1.49695
1248776	fruK	1.11436	0.456406	-1.02861	-0.763154	0.827914	0.513886	-0.8247	-1.36409
1248777	fruB	-1.41923	-0.973928	0.819816	-1.2934	-0.7274	0.584652	0.895468	1.19578
1248778	setB	1.0922	1.15674	-1.46713	-0.517769	0.6516	0.690861	0.0215156	-0.794903
1248779	STY2444	0.661047	0.907032	-1.66898	0.195304	0.553202	0.919323	-0.592171	-1.61771
1248780	yeiR	0.650873	-0.294296	-0.97216	-0.414002	0.834649	-0.18519	-0.365577	-1.5554
1248781	STY2449	0.120228	-1.83263	0.224801	0.703322	-0.537216	-0.644372	0.461428	1.79693
1248782	STY2450	-0.121397	-2.26775	0.679236	0.804265	-0.597228	-0.204465	0.915611	0.702012
1248783	STY2451	-0.164625	-2.20496	0.639861	0.932232	-0.461848	-0.161296	0.68905	0.614062
1248784	yejA	-0.0834206	1.0349	-0.696713	-1.20934	-0.130636	1.307	0.0936292	0.860453
1248786	yejB	1.70548	-0.599745	-0.476835	-0.863722	1.16118	0.0731249	-0.0572262	-1.23842
1248787	yejE	1.02435	0.938747	-0.784706	-1.12665	1.29985	0.877269	-0.521071	-1.37946
1248788	yejF	-1.31051	-1.07201	-0.0938496	1.28478	-1.31996	0.937726	-0.310307	0.707566
1248789	yejG	-0.729505	1.19347	0.924681	-1.77303	-0.20176	0.298308	-0.0449323	0.649573
1248790	bcr	0.998764	1.80823	-0.282316	-0.588266	-0.368199	-0.714477	-0.0682807	-0.185166
1248791	rsuA	-0.724225	0.872536	1.0463	0.254075	-2.17576	-0.520642	-0.14718	0.959568
1248792	yejH	-1.07019	0.928755	-0.358593	-1.42877	0.0839607	0.586812	-0.156492	-0.0158011
1248793	rplY	-1.09738	-0.968418	0.647357	-0.361048	-1.28978	-0.16799	0.62154	1.59348
1248795	yejK	-0.92791	-1.32637	0.724499	0.290729	-1.0812	0.100455	0.397781	-0.329633
1248798	yejM	0.946903	1.53377	-1.1587	-0.454875	0.601106	0.707565	-0.373178	-1.47964
1248800	STYt030	0.424821	1.11652	-0.341223	0.112429	0.680992	0.311174	-0.0827894	-2.77875
1248808	sspH2	0.718603	1.22142	0.742961	-0.309439	-0.593337	0.0136316	-0.165693	-0.636811
1248809	STY2469	1.42989	1.42805	0.605878	-0.526723	-0.461625	-0.0177125	-0.243806	-1.03491
1248810	STY2470	1.4725	0.999583	0.771204	-0.743039	-0.175909	-0.509277	0.240922	-1.49191
1248811	narP	1.55535	0.843348	0.923624	-0.0332474	-0.372487	-0.220599	0.319296	-1.78414
1248812	ccmA1	1.17295	-0.174617	1.27382	0.663825	-0.501452	-0.448124	0.445189	-2.12176
1248813	napC	1.24894	-0.431403	0.538059	0.804478	0.0953413	-0.565103	0.341449	-2.44987
1248814	napB	1.04856	-0.432922	0.234192	0.671393	0.295106	-0.576174	0.132734	-2.39583
1248815	napH	1.13426	0.166105	-0.0707279	0.467769	0.397948	-0.433397	-0.0156439	-2.69548
1248816	napG	-0.192396	-1.16339	0.885644	-0.245933	0.387272	0.126801	-0.0724606	-1.0186
1248817	napA	-0.622095	-1.53392	0.360568	-0.415846	-0.234169	0.277758	0.485732	2.21361
1248818	napD	-0.265833	-1.14209	0.769158	1.24081	-1.26622	-0.338146	0.102567	1.29666
1248819	napF	-0.644713	-0.382704	1.02461	0.686066	-2.01821	-0.0480416	0.19916	1.62156
1248820	eco	-0.976731	-0.592868	1.3929	0.174204	-1.63188	-0.711036	0.456794	1.56475
1248821	yojI	-0.654997	1.48392	-0.366856	-0.308032	-0.539087	-0.000391389	-0.097107	0.986152
1248823	ada	-1.41893	-0.13352	0.376929	0.164536	-0.370623	-0.731962	-0.957504	1.04603
1248824	apbE	-1.06977	1.61549	0.321207	-0.393533	0.821014	-0.416191	-1.18639	-0.156493
1248825	ompC	-0.381328	-1.2483	0.798991	-0.488854	-0.701371	-0.0731475	1.22294	1.49731
1248827	micF	-0.845675	-1.52882	1.25986	0.61923	-0.774208	-0.369609	0.333196	1.68158
1248828	yojN	0.394426	1.28144	-1.11502	-0.348461	0.80164	0.320414	0.00689655	-1.79138
1248831	rcsB	-0.904649	1.75596	-0.760573	-0.0216122	0.506559	0.247841	-0.818224	-0.583449
1248832	rcsC	0.408481	-0.12398	0.428481	-0.675815	1.21017	0.625289	-0.0722854	1.91402
1248833	gyrA	-0.249246	-1.00668	1.01536	-0.81484	0.192268	-0.351962	-0.175465	2.47665
1248834	STY2500	-0.3717	-1.10228	0.980124	-0.321243	0.06319	-0.441545	0.18004	2.36728
1248835	ubiG	0.381531	0.0193026	-0.845187	0.0794605	0.0532052	1.08727	-0.427836	-1.50216
1248836	nrdA	0.057346	0.787583	-1.81869	0.0961559	0.603085	0.574897	-0.315711	-1.28317
1248837	nrdB	0.36015	0.0597094	0.326536	-0.0138488	0.145766	-0.327288	-0.512113	-1.84377
1248838	yfaE	0.371927	-0.0222322	0.00160133	0.10598	0.160489	-0.230113	-0.493385	-1.90368
1248839	STY2509	-0.534934	0.0465468	1.13811	0.447192	-0.866956	-0.0737014	-0.0518025	-1.22153
1248840	STY2510	-0.67245	-0.214105	1.30343	0.490681	-0.81174	-0.171618	-0.142478	-0.944288
1248841	glpQ	-0.488685	-0.0271496	1.44514	0.23702	-0.617703	-0.332799	-0.284249	-1.0525
1248843	glpT	-0.820389	1.41925	-0.534037	-0.910153	0.74666	0.741766	0.193454	-1.81104
1248845	glpA	0.0722861	-0.514245	1.2028	0.617391	-1.26687	-0.904692	0.329321	-0.60151
1248846	glpB	0.675894	0.429527	-0.66715	0.616514	-1.0875	0.215797	0.715895	-1.85253
1248847	glpC	0.23115	0.218555	0.0557685	0.731732	-1.04591	0.289309	-0.1053	-2.34217
1248848	STY2517	0.6439	0.651509	-1.41115	0.418182	-0.208328	0.580999	0.0172427	-1.83018
1248849	STY2519	-1.11326	-0.487294	0.190785	1.28925	-1.14269	0.0930243	0.273223	1.72321
1248850	STY2520	-0.295647	-0.404748	2.25275	-1.20789	-0.664291	0.0509966	0.302179	0.320985
1248851	STY2521	0.704421	1.64351	-1.31496	-0.455239	0.779466	0.252341	-0.543776	-1.46793
1248852	STY2522	0.926556	-0.306348	0.344964	-2.01617	1.02523	-0.0632339	0.900021	-0.753839
1248853	STY2523	0.324395	-1.03274	1.0986	-1.78243	0.208188	0.056645	1.32123	0.54343
1248854	STY2524	0.379025	-1.0298	1.26211	-1.53571	0.264145	0.0145342	1.15629	0.698486
1248855	STY2525	0.375028	-1.21873	1.28831	-1.36126	0.266036	-0.103097	1.06741	0.951627
1248856	ais	0.294908	-1.28029	1.29821	-1.21028	0.174183	-0.247142	1.12599	1.08728
1248857	STY2527	0.307745	-0.855931	1.09125	-1.31027	-0.375508	-0.387	1.25171	1.59379
1248858	pmrF	-0.128804	-1.16288	1.15887	-0.308336	-0.991526	-0.312685	1.0927	1.74873
1248859	STY2529	0.201371	-0.638499	0.88212	-0.730083	-0.484202	-0.178485	1.31144	1.18504
1248860	STY2530	-0.399893	0.935509	0.336736	0.8065	-0.848737	-0.39192	0.210678	1.37667
1248861	STY2531	-0.599361	-1.33619	1.50092	1.13823	-0.812772	0.0481938	0.62115	-0.0364193
1248862	STY2532	-0.320372	-1.44669	1.4778	0.894834	-0.600831	-0.110308	0.721589	-0.135727
1248863	STY2533	-0.182601	-1.57231	1.34792	0.979098	-0.56208	-0.123348	0.924458	-0.27103
1248864	pmrD	-0.505183	-1.27949	0.586438	1.62121	-0.979211	0.326005	0.894927	-1.08158
1248865	menE	-0.503391	-0.65169	0.126764	1.79761	-0.678671	0.617239	0.671606	-1.75141
1248866	menC	-0.887634	-1.86087	1.32375	1.18608	-0.871518	-0.142881	0.42798	0.382035
1248867	menB	0.135555	-0.910229	0.432846	0.970445	-0.277936	-1.30365	-0.528462	1.47622
1248868	yfbB	1.04113	1.15624	0.185333	-0.772857	0.484202	-0.551046	-0.924292	-1.01164
1248869	menD	0.7967	1.73461	-1.7425	0.503449	0.469584	0.53273	-0.237523	-1.07776
1248870	menF	0.843555	0.661022	-1.28708	0.0381097	1.30353	0.590662	0.376866	-1.87092
1248871	STY2542	-0.541881	-0.41955	0.449964	-0.110405	-1.00243	-0.258574	-0.143009	2.64889
1248872	STY2543	-0.351168	-0.414377	0.389416	-0.322377	-1.05192	-0.288749	-0.0984982	2.56283
1248873	STY2544	-0.276666	-0.710547	0.329353	-0.412079	-0.784309	-0.0815865	0.0944585	2.60916
1248874	STY2545	-0.122161	-0.866719	0.341895	-0.445096	-0.830282	-0.0664347	0.230789	2.51847
1248875	nuoN	-0.0925465	-0.71176	0.26957	-0.579337	-0.648534	-0.117228	0.146716	2.62946
1248876	nuoM	0.00635013	-0.807053	0.219454	-0.65668	-0.556423	-0.203408	0.307522	2.54331
1248877	nuoL	0.149037	-0.877329	0.174569	-0.661809	-0.495834	-0.236663	0.380359	2.55972
1248878	nuoK	0.297352	-1.12729	0.171149	-0.660911	-0.261409	-0.305165	0.62719	2.53738
1248879	nuoJ	0.703498	-1.69517	0.157404	-0.578778	0.230911	-0.307451	0.621867	2.04423
1248880	nuoI	0.812389	-1.81969	0.104232	-0.729964	0.550212	-0.176551	0.535234	1.7868
1248881	nuoH	0.695137	-1.76134	-0.0338869	-0.850971	0.757336	-0.076827	0.53994	1.77196
1248882	nuoG	0.623824	-1.03675	-0.509084	-1.25265	0.944836	0.257076	0.330472	1.63188
1248883	nuoF	0.599053	0.921674	-1.12728	-1.56289	0.893075	0.869493	0.0103969	0.500471
1248885	nuoE	-0.925643	0.873543	-0.867966	-0.159635	-0.107136	0.540263	1.15036	-1.66426
1248886	nuoC	-1.4168	-1.23304	1.25402	0.746279	-0.874161	-0.597227	0.76175	0.675211
1248887	nuoB	-1.3838	-0.114047	0.945331	1.22331	-0.260482	-0.932972	0.195298	0.275005
1248888	nuoA	1.09357	0.564103	-1.54653	0.265825	-0.635963	0.0805022	0.761515	-0.792152
1248889	lrhA	0.487287	-0.789055	-1.43418	0.486541	-0.115896	-0.184682	-0.223475	2.16136
1248890	STY2561	0.72634	1.11205	-2.21198	-0.175547	0.617543	0.0693366	-0.5574	0.712277
1248891	STY2562	0.357213	0.880914	-1.51372	0.388205	0.269422	0.801478	-0.4735	-1.91075
1248892	STY2563	-0.245783	-0.385257	1.65464	0.528143	-0.187517	-0.524152	-0.390174	-1.46564
1248893	STY2564	-0.374672	-1.64723	1.58349	0.640412	-0.348971	-0.423165	-0.0230385	0.444695
1248894	STY2565	-0.363206	-0.583402	1.07018	1.16226	-0.271519	-0.426464	0.0163865	-1.56414
1248895	STY2566	1.30277	0.602035	-0.198654	-0.432496	-0.576521	-0.00449617	-0.430784	-1.73333
1248896	ackA	1.06485	0.154587	0.159363	-0.533589	0.268113	0.113069	-0.183904	-2.46294
1248897	pta	1.13759	0.517334	-0.311152	-0.669168	0.61178	0.237745	-0.0514837	-2.41919
1248898	STY2569	0.944929	0.736382	-0.496203	-0.761308	0.784916	0.250605	-0.262983	-2.41638
1248899	STY2570	1.12113	1.02494	-1.35511	-0.258582	0.554145	0.0383533	-0.380421	-1.90066
1248900	STY2572	-0.626853	0.952717	-1.07179	1.98783	-1.02044	0.386964	-0.455259	-0.679887
1248901	STY2573	0.230267	-0.324917	0.971994	-0.824325	0.293732	-0.954014	0.160503	2.03349
1248904	STY2575	0.348746	-0.889284	0.579832	1.25796	-0.425305	-1.21203	0.241771	-0.657535
1248905	STY2576	0.631875	-0.353953	-1.65696	1.09605	-0.0623212	0.551752	-0.0341726	-0.450361
1248906	STY2577	0.408481	-0.12398	-0.110119	0.0675815	-1.21017	-0.625289	-0.0722854	-0.214021
1248907	STY2578	0.605339	-0.437228	-0.329776	-0.480043	-0.820271	-0.598434	0.11717	-0.251945
1248909	STY2580	1.13219	1.08821	-1.18761	-1.13526	1.05872	0.070697	-0.342864	-1.15528
1248910	hisP	0.648474	0.3326	-1.39718	-0.738821	1.23229	0.297115	-0.0960048	-1.17789
1248911	hisM	-0.708102	-1.06877	0.628605	0.697495	-1.12779	0.657336	0.424841	1.25216
1248912	hisQ	0.127776	-1.02081	0.415171	0.902168	-1.31614	0.841999	0.686513	0.134856
1248913	hisJ	1.08561	1.05612	-0.886057	-0.554099	1.21923	0.5161	-0.311567	-1.96645
1248914	argT	0.780697	1.07586	-0.870301	-0.563806	0.9863	0.795121	-0.306851	-2.09249
1248915	ubiX	0.39662	1.5359	-1.1951	-0.420332	0.760671	1.07082	-0.709976	-1.50542
1248916	STY2587	-0.241994	1.0412	-1.45516	0.348475	0.0866008	1.50435	-0.756466	-1.32873
1248917	STY2588	0.633731	-1.14142	1.4287	-1.2828	1.03444	-0.861739	0.99011	0.57167
1248918	STY2589	1.31405	-0.265854	0.665626	-1.54653	1.22488	-0.383731	0.946978	-0.0656402
1248919	STY2590	-0.680491	-1.43507	1.03664	0.520923	-0.642316	-0.198344	0.841829	1.79761
1248920	STY2591	-0.536001	-1.57958	1.29426	0.174801	-0.389191	-0.410711	0.909949	1.65083
1248921	purF	-0.536768	-1.32619	1.37136	-0.334211	-0.323734	-0.318409	0.761411	1.76858
1248922	cvpA	-0.770029	-1.28313	2.03273	0.192065	-0.751284	-0.617755	0.422522	0.904786
1248923	dedD	-0.6133	-1.57575	1.8891	0.173347	-0.944967	-0.376912	0.501957	0.926825
1248924	folC	-0.720046	-1.51373	1.74196	0.139201	-0.892996	-0.191967	0.555287	1.3567
1248925	accD	-0.80412	-1.40015	0.962985	0.408415	-0.762004	0.200139	0.522636	1.88509
1248926	dedA	-1.33248	-1.55329	1.11247	0.175825	-0.785733	0.576329	0.381428	0.178492
1248927	truA	-1.03628	-0.674607	0.796998	0.303889	-1.41695	0.193608	0.0538104	1.79923
1248928	usg	0.752129	1.58959	-1.19106	-0.915648	0.808085	0.49078	-0.37628	-1.22274
1248929	pdxB	0.708789	1.29302	-1.12456	-0.857942	0.9922	0.685295	-0.142456	-1.53459
1248930	div	0.608284	1.04793	-1.13544	-1.20073	1.13854	0.867313	-0.162312	-1.45064
1248931	STY2603	0.470086	0.517133	-0.897836	-0.713782	1.17325	1.16681	-0.262024	-1.77517
1248932	STY2604	1.3463	-0.0322887	-0.323215	-1.21792	1.0674	0.308085	0.215565	-2.19615
1248933	STY2605	1.48144	-1.47482	-0.181926	0.0895367	0.86197	-1.49652	0.667745	0.0486945
1248934	STY2606	0.797978	-1.98496	-0.622064	1.3508	0.635071	-0.343176	-0.221675	0.395258
1248935	STY2607	0.233459	-0.794702	1.13007	-0.0997298	-0.168503	-0.633425	0.560102	2.04675
1248937	STY2608	-0.556935	-1.66457	1.40469	0.418362	-0.964886	-0.5523	0.713845	1.39003
1248938	fabB	-0.273169	-1.7452	1.35216	-0.0352193	-0.729251	-0.417412	0.865185	1.60955
1248939	STY2610	-0.23991	-1.32415	1.30512	-0.174708	-1.28665	-0.874872	0.521446	1.81412
1248940	STY2611	-0.40771	-0.994087	1.72005	-0.77676	-0.435849	-0.608157	0.101639	1.68044
1248941	yfcA	-1.58368	1.56681	-0.211985	0.588929	-0.845697	0.506598	-0.775848	-0.326388
1248942	mepA	0.347621	1.14398	-1.19117	-0.279068	0.148228	0.913923	0.295107	-0.221661
1248943	aroC	0.988244	0.852912	-1.11579	0.0558799	0.472464	0.627993	-0.039597	-2.15686
1248944	STY2617	0.643322	-0.448761	-0.308626	0.491302	0.247258	1.09236	-0.111295	-2.41756
1248945	STY2618	-0.293593	0.357549	-0.00823145	1.76635	-0.684733	0.371116	0.00833335	-2.03917
1248946	STY2619	1.12473	0.404476	-0.341932	-1.53484	1.22299	0.514322	0.409131	-1.38182
1248947	STY2620	0.831386	0.502639	-0.0918962	-1.39962	1.17009	0.10292	0.721411	-0.715227
1248948	STY2621	1.40167	1.26868	-0.958377	-0.996423	0.0163081	-0.665925	-0.466568	-0.337564
1248955	fadL	-1.09786	-0.584203	0.857595	-0.113416	-0.783863	-0.364113	0.274888	1.92647
1248956	vacJ	0.153901	0.40095	-0.136358	-0.234168	0.358648	0.277989	0.0720491	-2.79518
1248957	yfdC	0.704733	0.734598	-1.14919	-0.1424	0.441284	0.612623	-0.0339861	-2.1755
1248958	STYt031	0.563937	0.791093	-1.2611	0.118328	0.436349	0.683211	-0.109884	-2.27704
1248959	pgtE	0.0595517	0.856171	-0.76102	0.865453	-0.103616	0.728591	-0.122209	-2.58884
1248960	pgtA	0.525681	1.57828	-1.18789	-0.0206475	-0.366621	0.689789	-0.0224092	-1.55847
1248961	pgtB	-0.626315	-0.410955	-0.528265	-0.0286617	-0.458147	0.526678	1.50079	-1.22245
1248963	pgtC	1.67389	-0.069847	-1.32015	-0.531798	1.45549	0.0649637	-0.551586	-0.295256
1248964	pgtP	0.188785	1.38267	-1.98958	0.562377	0.0816218	0.645206	0.0680216	-1.24764
1248965	STY2638	1.22682	-1.00144	-1.33543	-0.0943872	1.0886	1.10659	-0.333774	-0.61196
1248966	STY2639	1.11416	0.0912308	-1.40436	0.673698	0.911797	0.459283	-0.294588	-1.58892
1248967	STY2642	-1.2085	-0.64006	0.433606	1.8478	-1.15176	0.0590565	-0.317269	0.970945
1248968	glk	0.611009	-0.694459	1.39837	-0.609915	0.580122	0.100396	0.300522	0.903394
1248969	STY2645	0.74369	1.16361	-1.49256	-0.955752	0.320498	0.926625	-0.543643	-0.0768447
1248970	STY2646	-0.304492	0.946074	-1.08333	0.558091	0.0665715	0.438504	-0.911357	-0.927984
1248971	STY2647	-0.670903	-0.998732	0.114078	0.458453	-0.16156	0.509855	0.431852	-2.38399
1248972	nupC	0.507314	1.28219	-1.28676	-0.189813	0.703057	0.6055	-0.0761166	-2.10675
1248973	yfeA	0.746483	1.04929	-1.23678	-0.174047	0.835237	0.517615	-0.0331336	-2.17211
1248974	STYt032	-0.810726	-0.803378	1.43151	0.534293	-0.467054	-0.716044	0.0802765	1.83626
1248975	gltX	0.949877	0.90897	-1.13723	-0.66512	1.21212	0.37931	-0.0254013	-1.86311
1248976	STYt035	0.883242	1.11946	-1.34767	-0.0329721	0.6954	0.446403	0.0543792	-1.87319
1248977	STYt036	0.716338	0.951978	-0.0452537	-1.1468	1.09909	0.292307	0.103064	-1.33796
1248978	xapR	0.658575	1.77222	-1.29069	0.369334	0.712461	0.111265	-0.32342	-1.23583
1248980	xapB	1.21391	-0.11228	-1.57936	-0.357505	1.08046	0.532459	-0.419656	-0.623645
1248981	xapA	-0.258221	-1.27729	0.978067	0.785512	-0.530768	-0.168678	0.616158	1.57882
1248982	yfeN	-0.467623	-1.8655	1.09381	0.5284	-0.503465	-0.139127	0.484067	1.58105
1248983	STY2660	0.169017	-1.33141	-0.199395	0.00274793	0.202937	0.561356	0.515949	0.661569
1248984	yfeH	-0.366999	-0.133864	1.72341	-0.566416	0.273219	-1.16783	0.765663	-0.147729
1248985	ypeB	-0.313622	-0.475043	1.29624	-0.348624	-0.191184	-0.985321	-0.451029	1.8341
1248986	ligA	-1.20616	0.539587	-0.274513	1.15838	-0.907511	0.0803193	-1.30557	0.803738
1248988	STY2664	1.05288	1.18958	-1.24809	0.476132	0.78682	-0.316543	-0.784925	-0.230216
1248989	cysZ	-0.0362497	-1.28639	1.00734	1.00416	-0.346601	-0.754447	-0.166682	1.11378
1248990	cysK	-0.166471	-1.14826	0.823128	0.887076	-0.242601	0.0411121	-0.367749	1.28455
1248991	ptsH	-0.614602	0.199573	0.407694	0.751033	-0.213954	0.413026	-0.901011	0.932432
1248992	crr	-0.294254	-1.80927	0.776426	1.12958	-0.0542776	-0.445959	-0.470175	0.37264
1248993	STY2671	0.205712	0.994344	-0.678643	-0.378189	0.980783	1.04622	-1.07397	-1.43634
1248994	pdxK	-1.35165	-0.285216	0.684844	-0.196887	-1.11063	0.24654	0.513789	1.71368
1248995	ptsJ	-0.187961	-0.908502	0.951084	-0.0858782	-0.878298	-0.595112	0.208124	2.36283
1248996	STY2675	-0.105863	-0.889366	0.572802	-0.298732	-0.266856	-0.427825	0.0830115	2.58346
1248997	STY2676	-0.365845	-0.623613	-0.464158	-0.0777154	-0.741832	0.0133659	-0.381214	2.61587
1248998	cysM	0.549074	0.751681	-1.43725	-0.456032	-0.00431549	0.545278	-0.738826	0.807852
1248999	cysA	0.469182	0.844219	-0.648521	-0.130168	0.197912	0.416296	0.682971	-2.70863
1249000	cysW	0.878079	-0.725862	-1.31163	0.801715	0.996896	0.377791	0.388759	-0.915991
1249001	cysU	-0.204073	-1.73703	0.555019	-0.0538896	0.501901	-0.051611	0.368454	1.69809
1249002	cysP	0.271076	-1.74285	1.32582	0.476891	0.376296	-0.396294	0.157271	-0.436018
1249003	ucpA	1.52956	-0.635265	0.0648454	-0.590897	1.53736	0.261697	-0.256934	-1.53378
1249004	STY2683	-0.586315	2.31785	-1.06317	-0.236117	0.434056	0.110191	-0.703833	-1.16062
1249005	STY2684	-1.59368	-0.359636	0.584416	1.35289	-0.514579	-0.265936	-0.541348	0.139734
1249007	STY2685	0.00670979	-1.50083	1.34743	-0.209605	0.90664	-0.248164	0.0498871	-1.16754
1249008	STY2686	-0.336565	-0.291038	1.80551	-0.256127	-0.797585	-0.237	-0.281672	-1.09697
1249009	amiA	-0.612561	-0.337521	1.71786	0.0327709	-0.869103	-0.0646344	-0.125674	-1.14419
1249010	hemF	-0.391075	-0.135564	1.73968	-0.332573	-0.626951	-0.0390801	-0.228513	-1.21883
1249011	STY2690	-0.131153	-0.468232	1.90433	-0.47629	-0.772006	-0.655039	0.0114491	-0.412553
1249012	eutR	-0.200757	-0.610751	1.91614	-0.563064	-0.503502	-0.512734	-0.0356486	-0.51783
1249013	eutK	-0.474927	-0.488576	1.90304	-0.257136	-0.715259	-0.439042	-0.133635	-0.411399
1249014	eutL	-0.342803	-0.436567	1.91326	-0.43663	-0.650803	-0.418431	-0.253857	-0.412718
1249015	eutC	-0.45514	-0.219445	1.92675	-0.542847	-0.631848	-0.14289	-0.138321	-0.601728
1249016	eutB	-0.677207	-0.259499	1.69018	0.296956	-0.892688	0.0897654	-0.104254	-0.990497
1249017	eutA	-0.470851	-0.298557	1.88612	-0.480995	-0.568512	-0.121053	-0.177523	-0.622776
1249018	eutH	-0.339307	-0.252734	1.85796	-0.633966	-0.592509	-0.175354	-0.238188	-0.70635
1249019	eutG	-0.343696	-0.353145	1.74483	-0.636989	-0.493296	-0.148299	-0.364829	-0.637047
1249020	eutJ	-0.407972	-0.489653	1.5308	-0.470672	-0.538288	-0.140201	-0.299826	-0.919119
1249021	eutE	-0.261671	-0.339882	1.484	-0.576067	-0.549878	-0.178931	-0.401194	-1.03607
1249022	eutN	-0.355906	-0.150787	1.2023	-0.730732	-0.436193	0.0377747	-0.557921	-0.964365
1249023	eutD	-0.416999	0.330167	0.741924	-0.401643	-0.564717	0.0249029	-0.651237	-1.59449
1249025	STY2703	-0.456524	0.271683	-0.512521	0.490063	-0.472794	0.794066	0.512536	-2.60692
1249026	STY2704	0.833466	-1.03218	0.375413	-0.0375254	0.125464	-1.37313	-0.49499	1.47003
1249027	STY2705	0.825079	-1.69777	0.546134	0.0963262	-0.483351	-1.2898	-0.00424629	1.53973
1249029	eutS	-0.587878	-1.15847	1.71219	0.395251	-0.753369	-1.02525	0.65832	1.20159
1249030	maeB	-1.68566	1.26314	-0.460908	0.418186	0.0769138	-0.766258	-0.749162	0.889785
1249031	talA	-0.253113	1.69878	-1.0795	0.0814265	0.447809	0.501321	-0.0637521	-2.20798
1249032	tktB	0.111734	-0.637148	0.0598243	1.14156	-0.505487	0.236945	0.575403	-2.56194
1249033	STY2713	0.250518	0.564553	-0.719404	0.606568	0.0865418	0.528645	-0.000120924	-2.85479
1249034	yffH	-0.803505	-1.40015	0.993516	0.542439	-0.417803	-0.09855	1.51199	-1.49513
1249035	STY2716	-0.214961	1.30887	-1.1521	-0.580724	0.461983	1.06682	-0.177796	-1.79206
1249036	aegA	-1.14585	-1.4289	1.00548	0.456118	-0.853993	-0.062541	0.16483	1.72111
1249037	narQ	-0.492172	-1.89308	0.432597	0.358224	-0.432659	-0.0419323	0.437078	1.36232
1249038	acrD	-0.653922	-1.13176	1.06292	0.524702	-0.898283	-0.0890242	0.330448	1.81915
1249039	yffB	-0.640825	0.213713	0.436091	0.856028	-1.52005	-0.0708757	-0.87205	1.59447
1249040	dapE	-0.951643	-0.508292	1.60839	0.555718	0.16103	-1.33504	0.289474	-0.205067
1249041	STY2722	-1.04362	-1.10935	0.925991	0.139233	-0.359922	-0.187382	0.482452	2.09493
1249042	STY2723	-1.17737	-0.630197	0.827765	0.423067	-0.621492	-0.308899	0.213691	2.21749
1249044	purC	1.08308	0.389735	-1.68145	-0.766864	1.28646	0.636134	-0.25564	-0.814429
1249048	dapA	-0.476358	-1.88696	0.648928	0.719442	-1.71446	0.56724	0.975115	0.271611
1249049	gcvR	-0.654335	0.840844	-0.407128	-0.35855	0.342978	0.335484	-1.41419	-0.0095688
1249050	bcp	0.719743	-0.100662	-0.192567	-0.126079	1.56658	-0.409919	-0.301726	-1.21747
1249051	STY2730	-1.03014	-0.737883	0.263897	0.382074	-0.299128	0.105292	1.3836	0.424134
1249052	STY2734	1.24613	-0.755585	0.275232	-1.0993	1.53897	-0.03752	1.16887	-1.3263
1249053	STY2735	1.68715	0.596786	-0.378532	-0.889466	1.58404	0.149642	0.262836	-1.61454
1249054	STY2736	0.0152624	-1.13065	1.39843	-1.14601	0.800327	-0.246476	1.44752	-0.638335
1249055	STY2737	0.197565	-0.19635	0.999024	-1.18702	1.1518	-0.109734	1.16484	-1.13611
1249056	uraA	0.340223	1.4823	-0.718818	-0.153297	1.27186	-0.514554	-0.852022	-1.71665
1249057	upp	0.00339026	-1.60053	0.809561	0.945091	0.102006	-0.983153	0.19828	-0.229913
1249058	purM	0.730454	0.881685	-0.826849	0.0631978	0.793975	0.246736	0.0659641	-2.64767
1249065	purN	0.19695	-2.04756	0.751993	0.184021	0.0603676	-0.785738	0.865287	1.63003
1249066	ppk	-0.430755	-1.61097	0.830934	0.477381	-0.73802	-0.578855	0.700916	1.69486
1249067	ppx	-0.896333	-0.91123	-0.888911	1.88199	-1.08955	0.441772	-0.0374762	0.448358
1249069	STY2744	-1.16033	-1.13336	1.27833	0.691261	-1.38124	-0.539477	0.720301	0.393096
1249071	guaA	-0.483735	-1.8414	0.603431	0.601399	-0.846974	0.0655402	0.92237	1.45417
1249072	guaB	1.03713	1.18563	-0.569646	-0.26341	0.917394	0.850183	-0.435966	-1.91573
1249074	xseA	0.118549	-1.28397	1.2436	-1.18129	0.336383	-0.048198	0.743784	1.10278
1249075	ratC	-0.221979	-1.04556	1.35542	-0.744602	-0.464636	-0.452088	0.711798	1.8848
1249076	ratA	0.269791	-0.480931	0.737447	-0.526805	-1.11388	-0.823274	0.998208	2.2149
1249077	sinI	-0.651663	-1.0144	1.04434	-0.202806	-1.01478	-0.598496	0.90216	2.04991
1249078	STY2763a	-0.948823	-1.10575	1.14524	0.488917	-1.10282	-0.261586	0.810366	1.65132
1249079	STY2764	-0.335387	-1.63032	1.12766	0.826935	-1.26435	-0.606629	0.44412	1.53872
1249080	STY2765	-1.00816	-0.761989	0.902527	0.55523	-1.47808	0.75629	-0.409945	1.71562
1249081	STY2766	-1.04513	0.103551	1.74299	-1.33531	0.175102	0.0759297	-0.292176	-0.835087
1249082	hisS	0.664447	0.625034	-0.535368	-1.91928	1.0473	0.439927	0.219284	0.236045
1249083	gcpE	0.741383	-0.998656	1.18181	0.607558	-0.00205106	-0.174014	0.575228	-2.22692
1249084	yfgA	1.17495	-0.627079	0.532384	0.394992	0.210027	0.04445	0.326872	-2.43131
1249085	yfgB	0.96507	-0.620185	0.0342921	0.533079	0.422759	-0.00907602	0.329898	-2.78788
1249087	ndk	-0.865351	-1.0957	1.02362	0.876804	-1.35728	0.586907	0.588583	0.854376
1249088	STY2772	-0.797698	-1.12089	0.937397	1.13042	-1.32711	-0.221248	0.636787	1.41287
1249089	STY2773	0.469965	0.887176	-1.08163	1.04044	0.327278	0.676437	-0.705375	-0.641081
1249090	STY2774	1.22938	0.458395	-0.560422	-0.966697	1.49934	0.48165	-0.235834	-1.77108
1249091	pbpC	-0.544814	-1.82929	0.529751	0.748691	-0.651577	-0.231082	0.364076	1.93419
1249092	STY2778	-0.518053	-1.64305	0.66344	0.501983	-0.708895	-0.317964	0.212566	2.12333
1249093	sseA	-0.438131	-1.48056	0.576859	0.189545	-0.63252	-0.184272	0.328574	2.2329
1249094	STY2780	-0.268321	-1.59412	0.812175	0.0920677	-0.410487	-0.367196	0.121566	2.11192
1249095	sseB	-0.533002	-1.67539	1.05098	0.380395	-0.650533	-0.0883476	0.321578	1.84918
1249096	pepB	-0.592124	-1.02495	1.27251	0.401286	-0.540248	-0.47128	-0.323042	1.82405
1249097	yfhJ	-0.712815	-0.938999	1.21474	0.472068	-0.738795	-0.259039	-0.693952	1.88103
1249098	fdx	-1.0679	-1.03581	1.13453	0.341591	-0.574144	-0.0771628	-0.631108	1.69309
1249099	hscA	-0.965359	-1.18529	1.17991	0.222592	-0.689803	0.121435	-0.223309	1.79512
1249100	hscB	-1.2166	-0.43806	0.920413	0.433306	-1.24585	0.327722	-0.515825	1.64164
1249101	yfhF	-1.38997	-0.00315815	-0.021786	1.75764	-1.233	0.775514	-0.641423	-0.351297
1249102	nifU	-0.843546	0.845984	1.52706	-0.351174	-0.646728	0.0289648	0.159886	0.627637
1249104	yfhP	-0.200348	0.627922	-0.451227	1.15055	-0.283729	0.856269	-0.470301	-2.28972
1249105	STY2791	-0.234813	0.291632	-0.39918	1.31815	-0.292431	0.934343	-0.467304	-2.13026
1249106	suhB	-0.283512	0.331019	-0.291552	1.32387	-0.369268	0.916881	-0.486544	-2.02173
1249108	STY2793	-0.478089	-0.552525	-0.323519	0.828595	-1.54506	-0.0483219	-0.157029	0.0645936
[truncated: 1,583 more rows]
